# Supplementary material for: Bis(triphenyl­phospho­ranyl­idene)ammonium iodide
Source: Acta Crystallogr Sect E Struct Rep Online. 2010 Jan 9;66(Pt 2):o319. doi: 10.1107/S1600536810000267 (PMC2979852; doi:10.1107/S1600536810000267)
Supplement: Supplementary file 1 [file e-66-0o319-sup1.cif]

##############################################################################
###                                                                        ###
###        Electronic paper (Acta Crystallographica Section E)             ###
###                                                                        ###
##############################################################################
#                                                                            #
# This CIF contains the data in a paper accepted for publication in Acta     #
# Crystallographica Section E. It conforms to the requirements of Notes      #
# for Authors for Section E, and has been peer reviewed under the auspices   #
# of the IUCr Commission on Journals.                                        #
#                                                                            #
# Full details of the Crystallographic Information File format               #
# are given in the paper "The Crystallographic Information File (CIF):       #
# a New Standard Archive File for Crystallography" by S. R. Hall, F. H.      #
# Allen and I. D. Brown [Acta Cryst. (1991), A47, 655-685].                  #
#                                                                            #
# The current version of the core CIF dictionary is obtainable from          #
# ftp://ftp.iucr.org/pub/cif_core.dic. The current version number is 2.4.    #
#                                                                            #
# Software is freely available for graphical display of the structure(s) in  #
# this CIF.  For information consult the CIF home page http://www.iucr.org/  #
# cif/home.html                                                              #
#                                                                            #
# This file may be used for bona fide research purposes within the           #
# scientific community so long as proper attribution is given to the journal # 
# article from which it was obtained.                                        #
#                                                                            #
##############################################################################
                                             
data_I
_audit_creation_method     SHELXL-97
_chemical_name_systematic
;
Bis(triphenylphosphoranylidene)ammonium iodide
;
_chemical_name_common     ?
_chemical_formula_moiety     'C36 H30 N P2 +, I -'
_chemical_formula_sum     'C36 H30 I N P2'
_chemical_formula_iupac     'C36 H30 N P2 +, I -'
_chemical_formula_weight     665.45
_chemical_melting_point     ?
_symmetry_cell_setting     Monoclinic
_symmetry_space_group_name_H-M     'P 21/c'
_symmetry_space_group_name_Hall     '-P 2ybc'
loop_
    _symmetry_equiv_pos_as_xyz
    'x, y, z'
    '-x, y+1/2, -z+1/2'
    '-x, -y, -z'
    'x, -y-1/2, z-1/2'
_cell_length_a     29.6827(6)
_cell_length_b     10.1604(2)
_cell_length_c     20.2114(4)
_cell_angle_alpha     90.00
_cell_angle_beta     91.3370(10)
_cell_angle_gamma     90.00
_cell_volume     6093.9(2)
_cell_formula_units_Z     8
_cell_measurement_reflns_used     14269
_cell_measurement_theta_min     2.910
_cell_measurement_theta_max     27.485
_cell_measurement_temperature     120(2)
_exptl_crystal_description     Slab
_exptl_crystal_colour     Colourless
_exptl_crystal_size_max     0.18
_exptl_crystal_size_mid     0.10
_exptl_crystal_size_min     0.05
_exptl_crystal_density_diffrn     1.451
_exptl_crystal_density_meas     ?
_exptl_crystal_density_method     'not measured'
_exptl_crystal_F_000     2688
_exptl_absorpt_coefficient_mu     1.182
_exptl_absorpt_correction_type     multi-scan
_exptl_absorpt_process_details     '(SADABS; Sheldrick, 2007)'
_exptl_absorpt_correction_T_min     0.8154
_exptl_absorpt_correction_T_max     0.9433
_exptl_special_details
;
<i>SADABS</i> was used to perform the Absorption correction Parameter refinement
on 49041 reflections reduced <i>R</i>(int) from 0.1282 to 0.0578 Ratio of
minimum to maximum apparent transmission: 0.905943 The given Tmin and Tmax
were generated using the <i>SHELX</i> SIZE command
;
_diffrn_ambient_temperature     120(2)
_diffrn_radiation_type     MoK\a
_diffrn_radiation_wavelength     0.71073
_diffrn_radiation_source     'Bruker-Nonius FR591 rotating anode'
_diffrn_radiation_monochromator     '10cm confocal mirrors'
_diffrn_measurement_device_type
                              'Bruker--Nonius APEXII CCD camera on \k-goniostat'
_diffrn_measurement_method     '\f and \w scans'
_diffrn_detector_area_resol_mean     '4096x4096pixels / 62x62mm'
_diffrn_reflns_number     52122
_diffrn_reflns_av_R_equivalents     0.0539
_diffrn_reflns_av_sigmaI/netI     0.0501
_diffrn_reflns_theta_min     2.91
_diffrn_reflns_theta_max     27.48
_diffrn_reflns_theta_full     27.48
_diffrn_measured_fraction_theta_max     0.995
_diffrn_measured_fraction_theta_full     0.995
_diffrn_reflns_limit_h_min     -38
_diffrn_reflns_limit_h_max     38
_diffrn_reflns_limit_k_min     -13
_diffrn_reflns_limit_k_max     13
_diffrn_reflns_limit_l_min     -26
_diffrn_reflns_limit_l_max     26
_diffrn_standards_number     0
_diffrn_standards_interval_count     .
_diffrn_standards_interval_time     .
_diffrn_standards_decay_%     ?
_refine_special_details
;
Refinement of <i>F</i>^2^ against ALL reflections. The weighted <i>R</i>-factor
<i>wR</i> and goodness of fit <i>S</i> are based on <i>F</i>^2^, conventional
<i>R</i>-factors <i>R</i> are based on <i>F</i>, with <i>F</i> set to zero for
negative <i>F</i>^2^. The threshold expression of <i>F</i>^2^ >
\s(<i>F</i>^2^) is used only for calculating <i>R</i>-factors(gt) <i>etc</i>.
and is not relevant to the choice of reflections for refinement.
<i>R</i>-factors based on <i>F</i>^2^ are statistically about twice as large
as those based on <i>F</i>, and <i>R</i>- factors based on ALL data will be
even larger.
;
_reflns_number_total     13900
_reflns_number_gt     11771
_reflns_threshold_expression     I>2\s(I)
_refine_ls_structure_factor_coef     Fsqd
_refine_ls_matrix_type     full
_refine_ls_R_factor_all     0.0613
_refine_ls_R_factor_gt     0.0483
_refine_ls_wR_factor_gt     0.0966
_refine_ls_wR_factor_ref     0.1045
_refine_ls_goodness_of_fit_ref     1.111
_refine_ls_restrained_S_all     1.111
_refine_ls_number_reflns     13900
_refine_ls_number_parameters     721
_refine_ls_number_restraints     0
_refine_ls_hydrogen_treatment     constr
_refine_ls_weighting_scheme     calc
_refine_ls_weighting_details
                     'calc w=1/[\s^2^(Fo^2^)+23.1366P] where P=(Fo^2^+2Fc^2^)/3'
_atom_sites_solution_hydrogens     geom
_atom_sites_solution_primary     direct
_atom_sites_solution_secondary     difmap
_refine_ls_shift/su_max     0.002
_refine_ls_shift/su_mean     0.000
_refine_diff_density_max     0.637
_refine_diff_density_min     -0.593
_refine_ls_extinction_method     none
_refine_ls_extinction_coef     ?
loop_
    _atom_type_symbol
    _atom_type_description
    _atom_type_scat_dispersion_real
    _atom_type_scat_dispersion_imag
    _atom_type_scat_source
    'C' 'C' 0.0033 0.0016
                         'International Tables Vol C Tables 4.2.6.8 and 6.1.1.4'
    'H' 'H' 0.0000 0.0000
                         'International Tables Vol C Tables 4.2.6.8 and 6.1.1.4'
    'N' 'N' 0.0061 0.0033
                         'International Tables Vol C Tables 4.2.6.8 and 6.1.1.4'
    'P' 'P' 0.1023 0.0942
                         'International Tables Vol C Tables 4.2.6.8 and 6.1.1.4'
    'I' 'I' -0.4742 1.8119
                         'International Tables Vol C Tables 4.2.6.8 and 6.1.1.4'
_computing_data_collection     'COLLECT (Hooft, 1998)'
_computing_cell_refinement
                    'DENZO (Otwinowski & Minor, 1997) and COLLECT (Hooft, 1998)'
_computing_data_reduction
                    'DENZO (Otwinowski & Minor, 1997) and COLLECT (Hooft, 1998)'
_computing_structure_solution     'SHELXS97 (Sheldrick, 2008)'
_computing_structure_refinement     'SHELXL97 (Sheldrick, 2008)'
_computing_molecular_graphics     'ORTEP-3 for Windows (Farrugia, 1997)'
_computing_publication_material     'WinGX (Farrugia, 1999)'
loop_
    _atom_site_type_symbol
    _atom_site_label
    _atom_site_fract_x
    _atom_site_fract_y
    _atom_site_fract_z
    _atom_site_U_iso_or_equiv
    _atom_site_adp_type
    _atom_site_calc_flag
    _atom_site_refinement_flags
    _atom_site_occupancy
    _atom_site_disorder_assembly
    _atom_site_disorder_group
    I I1 0.369635(8) -0.03183(2) 0.279022(13) 0.02336(7) Uani d . 1 . .
    I I2 0.132635(8) 0.79725(2) 0.522407(13) 0.02426(7) Uani d . 1 . .
    C C1 0.44904(12) 0.1172(4) -0.13846(17) 0.0166(7) Uani d . 1 . .
    C C2 0.48299(12) 0.0265(4) -0.15317(19) 0.0220(8) Uani d . 1 . .
    H H2 0.4791 -0.0644 -0.1438 0.026 Uiso calc R 1 . .
    C C3 0.52246(13) 0.0712(5) -0.1817(2) 0.0296(9) Uani d . 1 . .
    H H3 0.5458 0.0108 -0.1914 0.036 Uiso calc R 1 . .
    C C4 0.52758(14) 0.2024(5) -0.1958(2) 0.0313(10) Uani d . 1 . .
    H H4 0.5543 0.2320 -0.2161 0.038 Uiso calc R 1 . .
    C C5 0.49427(14) 0.2922(4) -0.1807(2) 0.0287(9) Uani d . 1 . .
    H H5 0.4985 0.3830 -0.1898 0.034 Uiso calc R 1 . .
    C C6 0.45437(12) 0.2496(4) -0.15225(18) 0.0205(8) Uani d . 1 . .
    H H6 0.4312 0.3107 -0.1425 0.025 Uiso calc R 1 . .
    C C7 0.40561(12) -0.0902(3) -0.06631(18) 0.0168(7) Uani d . 1 . .
    C C8 0.43838(12) -0.0866(4) -0.01529(19) 0.0211(8) Uani d . 1 . .
    H H8 0.4550 -0.0082 -0.0071 0.025 Uiso calc R 1 . .
    C C9 0.44652(14) -0.1973(4) 0.0233(2) 0.0279(9) Uani d . 1 . .
    H H9 0.4687 -0.1946 0.0579 0.033 Uiso calc R 1 . .
    C C10 0.42216(15) -0.3126(4) 0.0115(2) 0.0320(10) Uani d . 1 . .
    H H10 0.4276 -0.3880 0.0383 0.038 Uiso calc R 1 . .
    C C11 0.39005(16) -0.3173(4) -0.0393(2) 0.0367(11) Uani d . 1 . .
    H H11 0.3736 -0.3961 -0.0474 0.044 Uiso calc R 1 . .
    C C12 0.38185(14) -0.2067(4) -0.0786(2) 0.0275(9) Uani d . 1 . .
    H H12 0.3601 -0.2106 -0.1138 0.033 Uiso calc R 1 . .
    C C13 0.36500(12) 0.0223(4) -0.18820(18) 0.0176(7) Uani d . 1 . .
    C C14 0.38140(15) -0.0762(4) -0.2293(2) 0.0321(10) Uani d . 1 . .
    H H14 0.4059 -0.1298 -0.2147 0.039 Uiso calc R 1 . .
    C C15 0.36180(17) -0.0955(4) -0.2915(2) 0.0379(11) Uani d . 1 . .
    H H15 0.3733 -0.1615 -0.3198 0.045 Uiso calc R 1 . .
    C C16 0.32557(14) -0.0191(4) -0.3126(2) 0.0278(9) Uani d . 1 . .
    H H16 0.3121 -0.0332 -0.3551 0.033 Uiso calc R 1 . .
    C C17 0.30910(13) 0.0775(4) -0.27161(19) 0.0231(8) Uani d . 1 . .
    H H17 0.2842 0.1299 -0.2859 0.028 Uiso calc R 1 . .
    C C18 0.32898(12) 0.0983(4) -0.20930(18) 0.0198(8) Uani d . 1 . .
    H H18 0.3177 0.1651 -0.1813 0.024 Uiso calc R 1 . .
    C C21 0.31812(12) 0.0474(4) 0.02718(18) 0.0189(7) Uani d . 1 . .
    C C22 0.27423(14) 0.0241(4) 0.00151(19) 0.0272(9) Uani d . 1 . .
    H H22 0.2602 0.0869 -0.0270 0.033 Uiso calc R 1 . .
    C C23 0.25146(15) -0.0907(4) 0.0180(2) 0.0299(9) Uani d . 1 . .
    H H23 0.2219 -0.1061 0.0007 0.036 Uiso calc R 1 . .
    C C24 0.27177(15) -0.1817(4) 0.0593(2) 0.0271(9) Uani d . 1 . .
    H H24 0.2565 -0.2609 0.0696 0.033 Uiso calc R 1 . .
    C C25 0.31401(15) -0.1585(4) 0.0855(2) 0.0358(11) Uani d . 1 . .
    H H25 0.3273 -0.2206 0.1152 0.043 Uiso calc R 1 . .
    C C26 0.33761(14) -0.0455(4) 0.0693(2) 0.0313(10) Uani d . 1 . .
    H H26 0.3671 -0.0317 0.0870 0.038 Uiso calc R 1 . .
    C C27 0.39002(12) 0.2361(4) 0.05878(17) 0.0180(7) Uani d . 1 . .
    C C28 0.43080(14) 0.2866(4) 0.0371(2) 0.0253(8) Uani d . 1 . .
    H H28 0.4365 0.2919 -0.0089 0.030 Uiso calc R 1 . .
    C C29 0.46323(15) 0.3293(4) 0.0834(2) 0.0308(9) Uani d . 1 . .
    H H29 0.4910 0.3643 0.0688 0.037 Uiso calc R 1 . .
    C C30 0.45520(15) 0.3209(4) 0.1501(2) 0.0301(9) Uani d . 1 . .
    H H30 0.4775 0.3498 0.1814 0.036 Uiso calc R 1 . .
    C C31 0.41511(15) 0.2708(4) 0.1716(2) 0.0305(9) Uani d . 1 . .
    H H31 0.4099 0.2654 0.2177 0.037 Uiso calc R 1 . .
    C C32 0.38215(14) 0.2280(4) 0.12689(19) 0.0278(9) Uani d . 1 . .
    H H32 0.3545 0.1936 0.1422 0.033 Uiso calc R 1 . .
    C C33 0.30720(12) 0.3182(3) -0.01112(17) 0.0162(7) Uani d . 1 . .
    C C34 0.30652(13) 0.3962(4) -0.0675(2) 0.0220(8) Uani d . 1 . .
    H H34 0.3277 0.3817 -0.1012 0.026 Uiso calc R 1 . .
    C C35 0.27452(14) 0.4961(4) -0.0745(2) 0.0264(9) Uani d . 1 . .
    H H35 0.2742 0.5499 -0.1129 0.032 Uiso calc R 1 . .
    C C36 0.24337(14) 0.5172(4) -0.0259(2) 0.0289(9) Uani d . 1 . .
    H H36 0.2212 0.5839 -0.0316 0.035 Uiso calc R 1 . .
    C C37 0.24440(13) 0.4413(4) 0.0312(2) 0.0284(9) Uani d . 1 . .
    H H37 0.2234 0.4576 0.0649 0.034 Uiso calc R 1 . .
    C C38 0.27615(12) 0.3414(4) 0.03915(19) 0.0212(8) Uani d . 1 . .
    H H38 0.2768 0.2892 0.0782 0.025 Uiso calc R 1 . .
    N N1 0.36970(10) 0.1700(3) -0.07309(14) 0.0184(6) Uani d . 1 . .
    P P1 0.39496(3) 0.05850(9) -0.11203(4) 0.01427(18) Uani d . 1 . .
    P P2 0.34805(3) 0.18839(9) -0.00264(4) 0.01560(18) Uani d . 1 . .
    C C41 0.18730(11) 0.2625(3) 0.25464(17) 0.0145(7) Uani d . 1 . .
    C C42 0.17620(13) 0.2292(4) 0.18920(19) 0.0203(8) Uani d . 1 . .
    H H42 0.1505 0.2672 0.1678 0.024 Uiso calc R 1 . .
    C C43 0.20287(14) 0.1400(4) 0.1553(2) 0.0267(9) Uani d . 1 . .
    H H43 0.1955 0.1183 0.1107 0.032 Uiso calc R 1 . .
    C C44 0.24003(13) 0.0829(4) 0.1866(2) 0.0240(8) Uani d . 1 . .
    H H44 0.2580 0.0221 0.1632 0.029 Uiso calc R 1 . .
    C C45 0.25116(12) 0.1138(4) 0.2517(2) 0.0220(8) Uani d . 1 . .
    H H45 0.2765 0.0738 0.2731 0.026 Uiso calc R 1 . .
    C C46 0.22500(12) 0.2037(4) 0.28578(18) 0.0186(7) Uani d . 1 . .
    H H46 0.2327 0.2254 0.3303 0.022 Uiso calc R 1 . .
    C C47 0.15111(11) 0.3477(4) 0.38024(17) 0.0160(7) Uani d . 1 . .
    C C48 0.14568(13) 0.2155(4) 0.39693(19) 0.0213(8) Uani d . 1 . .
    H H48 0.1494 0.1495 0.3642 0.026 Uiso calc R 1 . .
    C C49 0.13478(13) 0.1795(4) 0.46110(19) 0.0243(8) Uani d . 1 . .
    H H49 0.1314 0.0893 0.4724 0.029 Uiso calc R 1 . .
    C C50 0.12895(13) 0.2764(4) 0.50829(19) 0.0249(8) Uani d . 1 . .
    H H50 0.1216 0.2521 0.5521 0.030 Uiso calc R 1 . .
    C C51 0.13368(13) 0.4089(4) 0.49246(19) 0.0220(8) Uani d . 1 . .
    H H51 0.1291 0.4744 0.5251 0.026 Uiso calc R 1 . .
    C C52 0.14509(12) 0.4449(4) 0.42891(18) 0.0183(7) Uani d . 1 . .
    H H52 0.1489 0.5352 0.4181 0.022 Uiso calc R 1 . .
    C C53 0.19486(11) 0.5331(3) 0.28942(18) 0.0175(7) Uani d . 1 . .
    C C54 0.22588(12) 0.5664(4) 0.3396(2) 0.0218(8) Uani d . 1 . .
    H H54 0.2267 0.5176 0.3797 0.026 Uiso calc R 1 . .
    C C55 0.25540(13) 0.6702(4) 0.3312(2) 0.0270(9) Uani d . 1 . .
    H H55 0.2761 0.6934 0.3658 0.032 Uiso calc R 1 . .
    C C56 0.25474(14) 0.7405(4) 0.2723(2) 0.0301(10) Uani d . 1 . .
    H H56 0.2753 0.8110 0.2664 0.036 Uiso calc R 1 . .
    C C57 0.22425(14) 0.7084(4) 0.2223(2) 0.0267(9) Uani d . 1 . .
    H H57 0.2235 0.7581 0.1825 0.032 Uiso calc R 1 . .
    C C58 0.19470(12) 0.6039(4) 0.22984(19) 0.0189(7) Uani d . 1 . .
    H H58 0.1744 0.5805 0.1947 0.023 Uiso calc R 1 . .
    C C61 0.03503(12) 0.4829(4) 0.33008(18) 0.0180(7) Uani d . 1 . .
    C C62 0.03190(12) 0.3542(4) 0.35411(19) 0.0204(8) Uani d . 1 . .
    H H62 0.0501 0.2865 0.3364 0.024 Uiso calc R 1 . .
    C C63 0.00190(13) 0.3261(4) 0.40412(19) 0.0251(8) Uani d . 1 . .
    H H63 -0.0006 0.2386 0.4202 0.030 Uiso calc R 1 . .
    C C64 -0.02413(14) 0.4245(5) 0.4305(2) 0.0291(9) Uani d . 1 . .
    H H64 -0.0445 0.4045 0.4646 0.035 Uiso calc R 1 . .
    C C65 -0.02069(14) 0.5522(4) 0.4075(2) 0.0269(9) Uani d . 1 . .
    H H65 -0.0387 0.6194 0.4260 0.032 Uiso calc R 1 . .
    C C66 0.00901(13) 0.5831(4) 0.3575(2) 0.0242(8) Uani d . 1 . .
    H H66 0.0116 0.6711 0.3421 0.029 Uiso calc R 1 . .
    C C67 0.03590(12) 0.4853(3) 0.18693(17) 0.0160(7) Uani d . 1 . .
    C C68 0.05620(13) 0.4409(4) 0.13041(19) 0.0224(8) Uani d . 1 . .
    H H68 0.0880 0.4297 0.1299 0.027 Uiso calc R 1 . .
    C C69 0.02988(14) 0.4124(4) 0.0739(2) 0.0265(9) Uani d . 1 . .
    H H69 0.0438 0.3811 0.0351 0.032 Uiso calc R 1 . .
    C C70 -0.01626(14) 0.4298(4) 0.0745(2) 0.0262(9) Uani d . 1 . .
    H H70 -0.0343 0.4084 0.0365 0.031 Uiso calc R 1 . .
    C C71 -0.03612(13) 0.4789(4) 0.1309(2) 0.0286(9) Uani d . 1 . .
    H H71 -0.0677 0.4937 0.1309 0.034 Uiso calc R 1 . .
    C C72 -0.01038(12) 0.5063(4) 0.18714(19) 0.0217(8) Uani d . 1 . .
    H H72 -0.0242 0.5393 0.2257 0.026 Uiso calc R 1 . .
    C C73 0.08879(12) 0.6811(3) 0.26314(18) 0.0157(7) Uani d . 1 . .
    C C74 0.09200(12) 0.7526(4) 0.20413(19) 0.0211(8) Uani d . 1 . .
    H H74 0.0786 0.7201 0.1643 0.025 Uiso calc R 1 . .
    C C75 0.11520(13) 0.8723(4) 0.2046(2) 0.0243(8) Uani d . 1 . .
    H H75 0.1167 0.9228 0.1651 0.029 Uiso calc R 1 . .
    C C76 0.13587(13) 0.9175(4) 0.2620(2) 0.0244(8) Uani d . 1 . .
    H H76 0.1525 0.9973 0.2614 0.029 Uiso calc R 1 . .
    C C77 0.13264(12) 0.8477(4) 0.3206(2) 0.0210(8) Uani d . 1 . .
    H H77 0.1470 0.8797 0.3598 0.025 Uiso calc R 1 . .
    C C78 0.10834(12) 0.7309(4) 0.32183(19) 0.0198(8) Uani d . 1 . .
    H H78 0.1050 0.6849 0.3623 0.024 Uiso calc R 1 . .
    N N41 0.11134(10) 0.4116(3) 0.25563(14) 0.0159(6) Uani d . 1 . .
    P P41 0.15782(3) 0.39312(9) 0.29476(4) 0.01339(17) Uani d . 1 . .
    P P42 0.07035(3) 0.51324(9) 0.26050(4) 0.01424(18) Uani d . 1 . .
loop_
    _atom_site_aniso_label
    _atom_site_aniso_U_11
    _atom_site_aniso_U_22
    _atom_site_aniso_U_33
    _atom_site_aniso_U_12
    _atom_site_aniso_U_13
    _atom_site_aniso_U_23
    I1 0.01942(12) 0.02321(13) 0.02771(14) -0.00042(10) 0.00625(9) -0.00172(10)
    I2 0.02414(13) 0.02105(13) 0.02784(14) -0.00082(10) 0.00618(10) 0.00332(10)
    C1 0.0161(17) 0.0210(18) 0.0129(16) -0.0035(14) 0.0019(13) -0.0014(14)
    C2 0.0157(17) 0.031(2) 0.0190(19) -0.0015(15) -0.0007(14) -0.0042(16)
    C3 0.0193(19) 0.046(3) 0.024(2) 0.0003(18) 0.0038(16) -0.0007(19)
    C4 0.023(2) 0.051(3) 0.020(2) -0.0071(19) 0.0028(16) 0.0096(19)
    C5 0.034(2) 0.033(2) 0.019(2) -0.0098(18) -0.0063(16) 0.0097(17)
    C6 0.0183(18) 0.0261(19) 0.0171(18) -0.0017(15) -0.0030(14) 0.0017(15)
    C7 0.0163(17) 0.0158(17) 0.0184(18) 0.0025(13) 0.0006(13) -0.0007(14)
    C8 0.0188(18) 0.0200(18) 0.024(2) 0.0012(15) -0.0031(15) 0.0003(15)
    C9 0.029(2) 0.031(2) 0.024(2) 0.0043(17) -0.0087(16) 0.0006(17)
    C10 0.037(2) 0.024(2) 0.035(2) 0.0031(18) -0.0048(19) 0.0105(18)
    C11 0.039(3) 0.024(2) 0.047(3) -0.0070(19) -0.014(2) 0.005(2)
    C12 0.027(2) 0.025(2) 0.030(2) -0.0044(17) -0.0104(17) 0.0044(17)
    C13 0.0188(17) 0.0188(17) 0.0151(17) 0.0002(14) -0.0021(13) -0.0032(14)
    C14 0.037(2) 0.027(2) 0.031(2) 0.0196(18) -0.0196(19) -0.0144(18)
    C15 0.051(3) 0.032(2) 0.030(2) 0.017(2) -0.016(2) -0.0155(19)
    C16 0.035(2) 0.026(2) 0.023(2) 0.0003(17) -0.0132(17) -0.0004(17)
    C17 0.0218(19) 0.0241(19) 0.023(2) 0.0003(15) -0.0064(15) 0.0060(16)
    C18 0.0191(18) 0.0210(18) 0.0194(18) 0.0041(14) 0.0021(14) 0.0009(15)
    C21 0.0239(19) 0.0162(17) 0.0167(18) 0.0004(14) 0.0044(14) 0.0009(14)
    C22 0.038(2) 0.026(2) 0.0174(19) -0.0094(18) -0.0078(16) 0.0025(16)
    C23 0.038(2) 0.026(2) 0.025(2) -0.0111(18) -0.0047(18) -0.0004(17)
    C24 0.040(2) 0.0174(19) 0.024(2) -0.0059(17) 0.0103(17) -0.0001(16)
    C25 0.036(2) 0.026(2) 0.046(3) 0.0044(19) 0.009(2) 0.018(2)
    C26 0.026(2) 0.029(2) 0.039(3) 0.0008(17) 0.0036(18) 0.0106(19)
    C27 0.0237(19) 0.0171(17) 0.0133(17) 0.0034(14) 0.0008(14) 0.0003(14)
    C28 0.029(2) 0.026(2) 0.0206(19) -0.0052(17) 0.0025(16) -0.0015(16)
    C29 0.030(2) 0.030(2) 0.032(2) -0.0066(18) -0.0048(18) -0.0044(18)
    C30 0.033(2) 0.030(2) 0.027(2) 0.0011(18) -0.0104(17) -0.0064(18)
    C31 0.037(2) 0.036(2) 0.019(2) 0.0053(19) -0.0081(17) 0.0000(18)
    C32 0.028(2) 0.039(2) 0.0166(19) 0.0016(18) 0.0032(16) 0.0030(17)
    C33 0.0170(17) 0.0163(17) 0.0153(17) -0.0022(13) -0.0019(13) -0.0026(14)
    C34 0.0228(19) 0.0147(17) 0.029(2) 0.0032(14) 0.0043(15) -0.0015(15)
    C35 0.032(2) 0.0197(19) 0.027(2) 0.0052(16) -0.0049(17) 0.0000(16)
    C36 0.024(2) 0.022(2) 0.040(2) 0.0064(16) -0.0063(18) -0.0071(18)
    C37 0.022(2) 0.033(2) 0.030(2) 0.0017(17) 0.0065(16) -0.0112(18)
    C38 0.0203(18) 0.0225(19) 0.0207(19) -0.0007(15) 0.0019(15) -0.0001(15)
    N1 0.0237(16) 0.0204(15) 0.0113(14) 0.0031(13) 0.0037(12) 0.0009(12)
    P1 0.0149(4) 0.0145(4) 0.0134(4) 0.0005(3) -0.0004(3) -0.0008(3)
    P2 0.0184(4) 0.0151(4) 0.0134(4) 0.0010(3) 0.0019(3) 0.0003(3)
    C41 0.0110(15) 0.0156(16) 0.0171(17) -0.0004(13) 0.0027(13) 0.0001(13)
    C42 0.0203(18) 0.0213(18) 0.0192(18) 0.0023(15) -0.0004(14) -0.0020(15)
    C43 0.033(2) 0.026(2) 0.021(2) 0.0062(17) -0.0004(16) -0.0081(17)
    C44 0.027(2) 0.0175(18) 0.028(2) 0.0026(15) 0.0098(16) -0.0031(16)
    C45 0.0153(17) 0.0200(18) 0.031(2) 0.0028(14) 0.0016(15) 0.0006(16)
    C46 0.0191(18) 0.0187(17) 0.0181(18) -0.0027(14) 0.0011(14) -0.0010(14)
    C47 0.0132(16) 0.0198(17) 0.0151(17) -0.0007(13) 0.0003(13) 0.0023(14)
    C48 0.0254(19) 0.0190(18) 0.0195(19) 0.0005(15) -0.0009(15) 0.0014(15)
    C49 0.025(2) 0.024(2) 0.024(2) -0.0038(16) -0.0006(16) 0.0048(16)
    C50 0.027(2) 0.030(2) 0.0177(19) -0.0053(17) 0.0030(15) 0.0048(16)
    C51 0.026(2) 0.0241(19) 0.0158(18) -0.0023(16) -0.0004(15) -0.0031(15)
    C52 0.0201(18) 0.0177(17) 0.0169(18) -0.0010(14) -0.0015(14) 0.0001(14)
    C53 0.0143(16) 0.0148(17) 0.0236(19) -0.0003(13) 0.0033(14) -0.0026(14)
    C54 0.0217(19) 0.0186(18) 0.025(2) 0.0005(15) -0.0033(15) -0.0003(15)
    C55 0.022(2) 0.023(2) 0.036(2) -0.0027(16) -0.0007(17) -0.0083(18)
    C56 0.024(2) 0.0173(19) 0.050(3) -0.0054(16) 0.0124(19) -0.0062(18)
    C57 0.032(2) 0.0196(19) 0.029(2) -0.0010(16) 0.0130(17) 0.0052(16)
    C58 0.0201(18) 0.0167(17) 0.0203(18) -0.0003(14) 0.0068(14) 0.0007(14)
    C61 0.0163(17) 0.0194(18) 0.0184(18) -0.0022(14) 0.0017(14) 0.0022(14)
    C62 0.0172(17) 0.0198(18) 0.0242(19) 0.0011(14) 0.0014(14) -0.0012(15)
    C63 0.028(2) 0.027(2) 0.0207(19) -0.0085(17) 0.0011(16) 0.0049(16)
    C64 0.025(2) 0.043(3) 0.020(2) -0.0050(18) 0.0033(16) -0.0023(18)
    C65 0.026(2) 0.027(2) 0.028(2) -0.0034(17) 0.0087(16) -0.0079(17)
    C66 0.026(2) 0.0185(18) 0.028(2) 0.0015(15) 0.0056(16) -0.0038(16)
    C67 0.0188(17) 0.0129(16) 0.0162(17) -0.0010(13) -0.0027(13) 0.0018(13)
    C68 0.0233(19) 0.026(2) 0.0180(18) 0.0040(16) -0.0029(15) -0.0019(16)
    C69 0.038(2) 0.023(2) 0.0183(19) 0.0039(17) -0.0049(17) 0.0002(16)
    C70 0.030(2) 0.025(2) 0.023(2) -0.0083(17) -0.0126(16) 0.0086(16)
    C71 0.0167(18) 0.036(2) 0.033(2) -0.0052(17) -0.0039(16) 0.0116(19)
    C72 0.0192(18) 0.026(2) 0.0198(19) 0.0016(15) 0.0031(14) 0.0049(16)
    C73 0.0165(17) 0.0117(16) 0.0190(17) 0.0029(13) 0.0006(13) -0.0013(13)
    C74 0.0216(19) 0.0197(18) 0.0218(19) 0.0005(15) -0.0034(15) -0.0013(15)
    C75 0.029(2) 0.0186(18) 0.025(2) -0.0003(16) 0.0047(16) 0.0048(16)
    C76 0.028(2) 0.0161(18) 0.030(2) -0.0016(15) 0.0056(16) -0.0026(16)
    C77 0.0196(18) 0.0177(18) 0.026(2) 0.0013(14) -0.0022(15) -0.0046(15)
    C78 0.0193(18) 0.0192(18) 0.0209(19) 0.0049(14) -0.0013(14) 0.0021(15)
    N41 0.0173(15) 0.0158(14) 0.0145(14) 0.0011(12) -0.0007(11) -0.0003(12)
    P41 0.0143(4) 0.0124(4) 0.0134(4) -0.0002(3) 0.0000(3) 0.0003(3)
    P42 0.0140(4) 0.0143(4) 0.0144(4) -0.0001(3) 0.0009(3) 0.0005(3)
_geom_special_details
;
All e.s.d.'s (except the e.s.d. in the dihedral angle between two l.s. planes)
are estimated using the full covariance matrix. The cell e.s.d.'s are taken
into account individually in the estimation of e.s.d.'s in distances, angles
and torsion angles; correlations between e.s.d.'s in cell parameters are only
used when they are defined by crystal symmetry. An approximate (isotropic)
treatment of cell e.s.d.'s is used for estimating e.s.d.'s involving l.s.
planes.
;
loop_
    _geom_bond_atom_site_label_1
    _geom_bond_atom_site_label_2
    _geom_bond_site_symmetry_2
    _geom_bond_distance
    _geom_bond_publ_flag
    C1 C6 . 1.383(5) ?
    C1 C2 . 1.403(5) ?
    C1 P1 . 1.805(4) ?
    C2 C3 . 1.394(5) ?
    C2 H2 . 0.95 ?
    C3 C4 . 1.372(6) ?
    C3 H3 . 0.95 ?
    C4 C5 . 1.384(6) ?
    C4 H4 . 0.95 ?
    C5 C6 . 1.397(5) ?
    C5 H5 . 0.95 ?
    C6 H6 . 0.95 ?
    C7 C12 . 1.398(5) ?
    C7 C8 . 1.402(5) ?
    C7 P1 . 1.795(4) ?
    C8 C9 . 1.387(5) ?
    C8 H8 . 0.95 ?
    C9 C10 . 1.394(6) ?
    C9 H9 . 0.95 ?
    C10 C11 . 1.385(6) ?
    C10 H10 . 0.95 ?
    C11 C12 . 1.394(6) ?
    C11 H11 . 0.95 ?
    C12 H12 . 0.95 ?
    C13 C18 . 1.379(5) ?
    C13 C14 . 1.395(5) ?
    C13 P1 . 1.798(4) ?
    C14 C15 . 1.387(6) ?
    C14 H14 . 0.95 ?
    C15 C16 . 1.385(6) ?
    C15 H15 . 0.95 ?
    C16 C17 . 1.381(6) ?
    C16 H16 . 0.95 ?
    C17 C18 . 1.394(5) ?
    C17 H17 . 0.95 ?
    C18 H18 . 0.95 ?
    C21 C26 . 1.388(5) ?
    C21 C22 . 1.411(5) ?
    C21 P2 . 1.797(4) ?
    C22 C23 . 1.392(6) ?
    C22 H22 . 0.95 ?
    C23 C24 . 1.375(6) ?
    C23 H23 . 0.95 ?
    C24 C25 . 1.370(6) ?
    C24 H24 . 0.95 ?
    C25 C26 . 1.389(6) ?
    C25 H25 . 0.95 ?
    C26 H26 . 0.95 ?
    C27 C28 . 1.395(5) ?
    C27 C32 . 1.404(5) ?
    C27 P2 . 1.804(4) ?
    C28 C29 . 1.396(6) ?
    C28 H28 . 0.95 ?
    C29 C30 . 1.378(6) ?
    C29 H29 . 0.95 ?
    C30 C31 . 1.374(6) ?
    C30 H30 . 0.95 ?
    C31 C32 . 1.386(6) ?
    C31 H31 . 0.95 ?
    C32 H32 . 0.95 ?
    C33 C34 . 1.388(5) ?
    C33 C38 . 1.408(5) ?
    C33 P2 . 1.797(4) ?
    C34 C35 . 1.395(5) ?
    C34 H34 . 0.95 ?
    C35 C36 . 1.382(6) ?
    C35 H35 . 0.95 ?
    C36 C37 . 1.387(6) ?
    C36 H36 . 0.95 ?
    C37 C38 . 1.392(5) ?
    C37 H37 . 0.95 ?
    C38 H38 . 0.95 ?
    N1 P1 . 1.579(3) ?
    N1 P2 . 1.587(3) ?
    C41 C42 . 1.397(5) ?
    C41 C46 . 1.405(5) ?
    C41 P41 . 1.793(4) ?
    C42 C43 . 1.393(5) ?
    C42 H42 . 0.95 ?
    C43 C44 . 1.385(6) ?
    C43 H43 . 0.95 ?
    C44 C45 . 1.387(6) ?
    C44 H44 . 0.95 ?
    C45 C46 . 1.391(5) ?
    C45 H45 . 0.95 ?
    C46 H46 . 0.95 ?
    C47 C48 . 1.395(5) ?
    C47 C52 . 1.408(5) ?
    C47 P41 . 1.804(4) ?
    C48 C49 . 1.393(5) ?
    C48 H48 . 0.95 ?
    C49 C50 . 1.385(6) ?
    C49 H49 . 0.95 ?
    C50 C51 . 1.391(5) ?
    C50 H50 . 0.95 ?
    C51 C52 . 1.385(5) ?
    C51 H51 . 0.95 ?
    C52 H52 . 0.95 ?
    C53 C54 . 1.396(5) ?
    C53 C58 . 1.403(5) ?
    C53 P41 . 1.802(4) ?
    C54 C55 . 1.384(5) ?
    C54 H54 . 0.95 ?
    C55 C56 . 1.388(6) ?
    C55 H55 . 0.95 ?
    C56 C57 . 1.380(6) ?
    C56 H56 . 0.95 ?
    C57 C58 . 1.387(5) ?
    C57 H57 . 0.95 ?
    C58 H58 . 0.95 ?
    C61 C62 . 1.398(5) ?
    C61 C66 . 1.400(5) ?
    C61 P42 . 1.800(4) ?
    C62 C63 . 1.392(5) ?
    C62 H62 . 0.95 ?
    C63 C64 . 1.378(6) ?
    C63 H63 . 0.95 ?
    C64 C65 . 1.383(6) ?
    C64 H64 . 0.95 ?
    C65 C66 . 1.393(5) ?
    C65 H65 . 0.95 ?
    C66 H66 . 0.95 ?
    C67 C68 . 1.380(5) ?
    C67 C72 . 1.390(5) ?
    C67 P42 . 1.807(4) ?
    C68 C69 . 1.398(5) ?
    C68 H68 . 0.95 ?
    C69 C70 . 1.381(6) ?
    C69 H69 . 0.95 ?
    C70 C71 . 1.388(6) ?
    C70 H70 . 0.95 ?
    C71 C72 . 1.383(6) ?
    C71 H71 . 0.95 ?
    C72 H72 . 0.95 ?
    C73 C74 . 1.402(5) ?
    C73 C78 . 1.403(5) ?
    C73 P42 . 1.792(4) ?
    C74 C75 . 1.397(5) ?
    C74 H74 . 0.95 ?
    C75 C76 . 1.378(6) ?
    C75 H75 . 0.95 ?
    C76 C77 . 1.385(6) ?
    C76 H76 . 0.95 ?
    C77 C78 . 1.389(5) ?
    C77 H77 . 0.95 ?
    C78 H78 . 0.95 ?
    N41 P41 . 1.585(3) ?
    N41 P42 . 1.601(3) ?
loop_
    _geom_angle_atom_site_label_1
    _geom_angle_atom_site_label_2
    _geom_angle_atom_site_label_3
    _geom_angle_site_symmetry_1
    _geom_angle_site_symmetry_3
    _geom_angle
    _geom_angle_publ_flag
    C6 C1 C2 . . 120.7(3) ?
    C6 C1 P1 . . 119.2(3) ?
    C2 C1 P1 . . 119.6(3) ?
    C3 C2 C1 . . 119.2(4) ?
    C3 C2 H2 . . 120.4 ?
    C1 C2 H2 . . 120.4 ?
    C4 C3 C2 . . 120.1(4) ?
    C4 C3 H3 . . 120.0 ?
    C2 C3 H3 . . 120.0 ?
    C3 C4 C5 . . 120.7(4) ?
    C3 C4 H4 . . 119.6 ?
    C5 C4 H4 . . 119.6 ?
    C4 C5 C6 . . 120.2(4) ?
    C4 C5 H5 . . 119.9 ?
    C6 C5 H5 . . 119.9 ?
    C1 C6 C5 . . 119.1(4) ?
    C1 C6 H6 . . 120.5 ?
    C5 C6 H6 . . 120.5 ?
    C12 C7 C8 . . 119.4(3) ?
    C12 C7 P1 . . 122.7(3) ?
    C8 C7 P1 . . 117.9(3) ?
    C9 C8 C7 . . 120.1(4) ?
    C9 C8 H8 . . 119.9 ?
    C7 C8 H8 . . 119.9 ?
    C8 C9 C10 . . 120.1(4) ?
    C8 C9 H9 . . 120.0 ?
    C10 C9 H9 . . 120.0 ?
    C11 C10 C9 . . 120.1(4) ?
    C11 C10 H10 . . 119.9 ?
    C9 C10 H10 . . 119.9 ?
    C10 C11 C12 . . 120.2(4) ?
    C10 C11 H11 . . 119.9 ?
    C12 C11 H11 . . 119.9 ?
    C11 C12 C7 . . 120.1(4) ?
    C11 C12 H12 . . 120.0 ?
    C7 C12 H12 . . 120.0 ?
    C18 C13 C14 . . 119.8(3) ?
    C18 C13 P1 . . 121.0(3) ?
    C14 C13 P1 . . 119.0(3) ?
    C15 C14 C13 . . 119.8(4) ?
    C15 C14 H14 . . 120.1 ?
    C13 C14 H14 . . 120.1 ?
    C16 C15 C14 . . 120.3(4) ?
    C16 C15 H15 . . 119.8 ?
    C14 C15 H15 . . 119.8 ?
    C17 C16 C15 . . 119.8(4) ?
    C17 C16 H16 . . 120.1 ?
    C15 C16 H16 . . 120.1 ?
    C16 C17 C18 . . 120.0(4) ?
    C16 C17 H17 . . 120.0 ?
    C18 C17 H17 . . 120.0 ?
    C13 C18 C17 . . 120.2(4) ?
    C13 C18 H18 . . 119.9 ?
    C17 C18 H18 . . 119.9 ?
    C26 C21 C22 . . 118.7(4) ?
    C26 C21 P2 . . 123.0(3) ?
    C22 C21 P2 . . 118.0(3) ?
    C23 C22 C21 . . 120.1(4) ?
    C23 C22 H22 . . 120.0 ?
    C21 C22 H22 . . 120.0 ?
    C24 C23 C22 . . 120.0(4) ?
    C24 C23 H23 . . 120.0 ?
    C22 C23 H23 . . 120.0 ?
    C25 C24 C23 . . 120.2(4) ?
    C25 C24 H24 . . 119.9 ?
    C23 C24 H24 . . 119.9 ?
    C24 C25 C26 . . 120.8(4) ?
    C24 C25 H25 . . 119.6 ?
    C26 C25 H25 . . 119.6 ?
    C21 C26 C25 . . 120.1(4) ?
    C21 C26 H26 . . 119.9 ?
    C25 C26 H26 . . 119.9 ?
    C28 C27 C32 . . 119.7(4) ?
    C28 C27 P2 . . 118.2(3) ?
    C32 C27 P2 . . 122.1(3) ?
    C27 C28 C29 . . 119.6(4) ?
    C27 C28 H28 . . 120.2 ?
    C29 C28 H28 . . 120.2 ?
    C30 C29 C28 . . 120.3(4) ?
    C30 C29 H29 . . 119.9 ?
    C28 C29 H29 . . 119.9 ?
    C31 C30 C29 . . 120.2(4) ?
    C31 C30 H30 . . 119.9 ?
    C29 C30 H30 . . 119.9 ?
    C30 C31 C32 . . 121.0(4) ?
    C30 C31 H31 . . 119.5 ?
    C32 C31 H31 . . 119.5 ?
    C31 C32 C27 . . 119.3(4) ?
    C31 C32 H32 . . 120.4 ?
    C27 C32 H32 . . 120.4 ?
    C34 C33 C38 . . 120.0(3) ?
    C34 C33 P2 . . 119.6(3) ?
    C38 C33 P2 . . 120.4(3) ?
    C33 C34 C35 . . 119.7(4) ?
    C33 C34 H34 . . 120.1 ?
    C35 C34 H34 . . 120.1 ?
    C36 C35 C34 . . 120.4(4) ?
    C36 C35 H35 . . 119.8 ?
    C34 C35 H35 . . 119.8 ?
    C35 C36 C37 . . 120.2(4) ?
    C35 C36 H36 . . 119.9 ?
    C37 C36 H36 . . 119.9 ?
    C36 C37 C38 . . 120.2(4) ?
    C36 C37 H37 . . 119.9 ?
    C38 C37 H37 . . 119.9 ?
    C37 C38 C33 . . 119.4(4) ?
    C37 C38 H38 . . 120.3 ?
    C33 C38 H38 . . 120.3 ?
    P1 N1 P2 . . 137.6(2) ?
    N1 P1 C7 . . 115.30(16) ?
    N1 P1 C13 . . 110.04(17) ?
    C7 P1 C13 . . 110.25(17) ?
    N1 P1 C1 . . 110.25(17) ?
    C7 P1 C1 . . 106.47(17) ?
    C13 P1 C1 . . 103.87(17) ?
    N1 P2 C33 . . 106.68(16) ?
    N1 P2 C21 . . 114.89(17) ?
    C33 P2 C21 . . 106.23(17) ?
    N1 P2 C27 . . 111.18(17) ?
    C33 P2 C27 . . 108.79(16) ?
    C21 P2 C27 . . 108.80(17) ?
    C42 C41 C46 . . 119.2(3) ?
    C42 C41 P41 . . 120.1(3) ?
    C46 C41 P41 . . 120.3(3) ?
    C43 C42 C41 . . 119.9(3) ?
    C43 C42 H42 . . 120.0 ?
    C41 C42 H42 . . 120.0 ?
    C44 C43 C42 . . 120.3(4) ?
    C44 C43 H43 . . 119.9 ?
    C42 C43 H43 . . 119.9 ?
    C43 C44 C45 . . 120.5(4) ?
    C43 C44 H44 . . 119.8 ?
    C45 C44 H44 . . 119.8 ?
    C44 C45 C46 . . 119.7(3) ?
    C44 C45 H45 . . 120.2 ?
    C46 C45 H45 . . 120.2 ?
    C45 C46 C41 . . 120.4(3) ?
    C45 C46 H46 . . 119.8 ?
    C41 C46 H46 . . 119.8 ?
    C48 C47 C52 . . 119.3(3) ?
    C48 C47 P41 . . 119.6(3) ?
    C52 C47 P41 . . 120.5(3) ?
    C49 C48 C47 . . 120.6(4) ?
    C49 C48 H48 . . 119.7 ?
    C47 C48 H48 . . 119.7 ?
    C50 C49 C48 . . 119.3(4) ?
    C50 C49 H49 . . 120.3 ?
    C48 C49 H49 . . 120.3 ?
    C49 C50 C51 . . 121.0(4) ?
    C49 C50 H50 . . 119.5 ?
    C51 C50 H50 . . 119.5 ?
    C52 C51 C50 . . 119.8(4) ?
    C52 C51 H51 . . 120.1 ?
    C50 C51 H51 . . 120.1 ?
    C51 C52 C47 . . 120.0(3) ?
    C51 C52 H52 . . 120.0 ?
    C47 C52 H52 . . 120.0 ?
    C54 C53 C58 . . 119.2(3) ?
    C54 C53 P41 . . 122.7(3) ?
    C58 C53 P41 . . 117.8(3) ?
    C55 C54 C53 . . 120.3(4) ?
    C55 C54 H54 . . 119.9 ?
    C53 C54 H54 . . 119.9 ?
    C54 C55 C56 . . 120.1(4) ?
    C54 C55 H55 . . 120.0 ?
    C56 C55 H55 . . 120.0 ?
    C57 C56 C55 . . 120.2(4) ?
    C57 C56 H56 . . 119.9 ?
    C55 C56 H56 . . 119.9 ?
    C56 C57 C58 . . 120.4(4) ?
    C56 C57 H57 . . 119.8 ?
    C58 C57 H57 . . 119.8 ?
    C57 C58 C53 . . 119.8(4) ?
    C57 C58 H58 . . 120.1 ?
    C53 C58 H58 . . 120.1 ?
    C62 C61 C66 . . 120.1(3) ?
    C62 C61 P42 . . 118.4(3) ?
    C66 C61 P42 . . 121.4(3) ?
    C63 C62 C61 . . 119.5(4) ?
    C63 C62 H62 . . 120.2 ?
    C61 C62 H62 . . 120.2 ?
    C64 C63 C62 . . 120.3(4) ?
    C64 C63 H63 . . 119.8 ?
    C62 C63 H63 . . 119.8 ?
    C63 C64 C65 . . 120.3(4) ?
    C63 C64 H64 . . 119.8 ?
    C65 C64 H64 . . 119.8 ?
    C64 C65 C66 . . 120.6(4) ?
    C64 C65 H65 . . 119.7 ?
    C66 C65 H65 . . 119.7 ?
    C65 C66 C61 . . 119.2(4) ?
    C65 C66 H66 . . 120.4 ?
    C61 C66 H66 . . 120.4 ?
    C68 C67 C72 . . 120.2(3) ?
    C68 C67 P42 . . 118.9(3) ?
    C72 C67 P42 . . 120.9(3) ?
    C67 C68 C69 . . 119.8(4) ?
    C67 C68 H68 . . 120.1 ?
    C69 C68 H68 . . 120.1 ?
    C70 C69 C68 . . 120.1(4) ?
    C70 C69 H69 . . 119.9 ?
    C68 C69 H69 . . 119.9 ?
    C69 C70 C71 . . 119.5(4) ?
    C69 C70 H70 . . 120.2 ?
    C71 C70 H70 . . 120.2 ?
    C72 C71 C70 . . 120.7(4) ?
    C72 C71 H71 . . 119.7 ?
    C70 C71 H71 . . 119.7 ?
    C71 C72 C67 . . 119.6(4) ?
    C71 C72 H72 . . 120.2 ?
    C67 C72 H72 . . 120.2 ?
    C74 C73 C78 . . 119.8(3) ?
    C74 C73 P42 . . 119.7(3) ?
    C78 C73 P42 . . 119.2(3) ?
    C75 C74 C73 . . 119.3(4) ?
    C75 C74 H74 . . 120.4 ?
    C73 C74 H74 . . 120.4 ?
    C76 C75 C74 . . 120.3(4) ?
    C76 C75 H75 . . 119.8 ?
    C74 C75 H75 . . 119.8 ?
    C75 C76 C77 . . 120.7(4) ?
    C75 C76 H76 . . 119.6 ?
    C77 C76 H76 . . 119.6 ?
    C76 C77 C78 . . 120.0(4) ?
    C76 C77 H77 . . 120.0 ?
    C78 C77 H77 . . 120.0 ?
    C77 C78 C73 . . 119.8(3) ?
    C77 C78 H78 . . 120.1 ?
    C73 C78 H78 . . 120.1 ?
    P41 N41 P42 . . 134.4(2) ?
    N41 P41 C41 . . 106.87(16) ?
    N41 P41 C53 . . 113.68(16) ?
    C41 P41 C53 . . 104.59(16) ?
    N41 P41 C47 . . 113.20(16) ?
    C41 P41 C47 . . 108.04(16) ?
    C53 P41 C47 . . 109.91(17) ?
    N41 P42 C73 . . 112.57(16) ?
    N41 P42 C61 . . 113.26(16) ?
    C73 P42 C61 . . 108.84(17) ?
    N41 P42 C67 . . 105.34(16) ?
    C73 P42 C67 . . 109.91(16) ?
    C61 P42 C67 . . 106.69(17) ?
data_global
_journal_date_recd_electronic     2009-12-14
_journal_date_accepted     2010-01-04
_journal_name_full     'Acta Crystallographica, Section E'
_journal_year     2010
_journal_volume     66
_journal_issue      2
_journal_page_first     o319
_journal_page_last     o319
_journal_paper_category     QO
_journal_coeditor_code     CI2990
_publ_contact_author_name     'Peter N. Horton'
_publ_contact_author_address
;
School of Chemistry,
University of Southampton,
Highfield,
Southampton,
SO17 1BJ,
UK
;
_publ_contact_author_email     'pnh@soton.ac.uk'
_publ_contact_author_fax     ?
_publ_contact_author_phone     ?
_publ_section_title
;
Bis(triphenylphosphoranylidene)ammonium iodide
;
loop_
    _publ_author_name
    _publ_author_footnote
    _publ_author_address
    'Beckett, Michael A.' .
;
School of Chemistry,
University of Wales,
Bangor LL57 2UW,
Wales
;
    'Horton, Peter N.' .
;
School of Chemistry,
University of Southampton,
Highfield,
Southampton SO17 1BJ,
England
;
    'Hursthouse, Michael B.' .
;
School of Chemistry,
University of Southampton,
Highfield,
Southampton SO17 1BJ,
England
;
    'Timmis, James L.' .
;
School of Chemistry,
University of Wales,
Bangor LL57 2UW,
Wales
;
