# Supplementary material for: Bis(triphenyl­phospho­ranyl­idene)ammonium iodide
Source: Acta Crystallogr Sect E Struct Rep Online. 2010 Jan 9;66(Pt 2):o319. doi: 10.1107/S1600536810000267 (PMC2979852; doi:10.1107/S1600536810000267)
Supplement: Supplementary file 2 [file e-66-0o319-Isup2.hkl]

#
# h,k,l, Fc-squared, Fo-squared, sigma(Fo-squared) and status flag
#
data_I
_shelx_title ' p21c in P2(1)/c'
_shelx_refln_list_code          4
_shelx_F_calc_maximum      658.78
_exptl_crystal_F_000      2688.00
_reflns_d_resolution_high  0.7700
 
loop_
 _symmetry_equiv_pos_as_xyz
 'x, y, z'
 '-x, y+1/2, -z+1/2'
 '-x, -y, -z'
 'x, -y-1/2, z-1/2'
 
_cell_length_a    29.6827
_cell_length_b    10.1604
_cell_length_c    20.2114
_cell_angle_alpha  90.000
_cell_angle_beta   91.337
_cell_angle_gamma  90.000
 
_shelx_F_squared_multiplier     1.000
 
loop_
 _refln_index_h
 _refln_index_k
 _refln_index_l
 _refln_F_squared_calc
 _refln_F_squared_meas
 _refln_F_squared_sigma
 _refln_observed_status
   5   0   0    11251.07    10972.47    259.67 o
   6   0   0    15002.50    15494.01    409.77 o
   7   0   0    20701.80    20876.88    612.97 o
   8   0   0   302063.69   293858.41   7804.90 o
   9   0   0       11.49      -15.37     14.67 o
  10   0   0    64873.18    66132.72   1779.51 o
  11   0   0     3311.79     3567.02    125.08 o
  12   0   0    92507.00    96946.58   3555.41 o
  13   0   0    11290.07    11250.90    577.55 o
  14   0   0     7054.27     5838.20    235.13 o
  15   0   0     2995.95     2688.43    223.09 o
  16   0   0    51396.29    50419.03   2358.66 o
  17   0   0    15291.61    15989.75    689.53 o
  18   0   0    39964.84    40628.25   1537.27 o
  19   0   0     2021.88     2082.60    164.74 o
  20   0   0    19801.24    19712.21    770.83 o
  21   0   0       42.26      300.40    104.55 o
  22   0   0    16514.06    16251.03    639.39 o
  23   0   0      294.97      515.54     80.11 o
  24   0   0     1069.37     1168.19    120.31 o
  25   0   0       17.76       43.29     58.87 o
  26   0   0     7806.88     8277.44    452.91 o
  27   0   0      260.62      608.58    113.37 o
  28   0   0     1739.68     1396.42    275.83 o
  29   0   0     3491.28     3715.54    267.23 o
  30   0   0    16233.01    17243.13    832.25 o
  31   0   0      399.83      667.58    116.06 o
  32   0   0     4797.50     3354.55    385.98 o
  33   0   0       24.16      735.54    232.59 o
  34   0   0    26929.22    28287.14   1825.45 o
  35   0   0      261.78      405.09    140.19 o
  36   0   0       79.17      356.13    165.00 o
  37   0   0       14.75      455.84    116.64 o
  38   0   0     6875.63     7396.26    480.10 o
   4   1   0     3432.05     3254.87     62.14 o
   5   1   0     1290.09     1488.02     35.99 o
   6   1   0    15064.18    15774.32    316.83 o
   7   1   0    81378.98    83428.23   1871.28 o
   8   1   0     1894.78     1847.42     50.54 o
   9   1   0    11546.97    11188.69    239.95 o
  10   1   0     7408.08     7328.69    177.15 o
  11   1   0     8424.27     8001.15    183.17 o
  12   1   0      187.13       99.16     13.97 o
  13   1   0    11050.30    10371.80    265.07 o
  14   1   0     8018.73     8397.26    208.76 o
  15   1   0      759.97      705.29     37.17 o
  16   1   0     6765.15     6983.04    194.74 o
  17   1   0    33511.53    33539.79    778.69 o
  18   1   0      237.92      432.11     44.15 o
  19   1   0      940.65      837.19     42.70 o
  20   1   0     3579.98     3324.93    124.09 o
  21   1   0    20484.64    19433.85    506.28 o
  22   1   0      260.85      204.96     32.67 o
  23   1   0      579.59      546.47     50.23 o
  24   1   0     7778.83     7939.24    263.21 o
  25   1   0    17438.22    17986.20    547.49 o
  26   1   0      237.95      451.47     73.59 o
  27   1   0     5049.11     5083.04    204.57 o
  28   1   0      166.97      144.49     77.41 o
  29   1   0     9508.15     9488.80    365.73 o
  30   1   0       59.87       95.12    120.62 o
  31   1   0     1695.56     1766.12    131.53 o
  32   1   0     5942.95     5996.50    307.03 o
  33   1   0      682.03      795.64    101.81 o
  34   1   0      453.29      360.27    122.93 o
  35   1   0     2522.98     2929.41    215.97 o
  36   1   0      757.39      696.27    105.65 o
  37   1   0       75.23       43.80     64.92 o
  38   1   0       13.07       81.33    102.03 o
   0   2   0     3800.33     3778.15    107.07 o
   1   2   0      154.94      161.65     10.90 o
   2   2   0     1540.52     1594.63     48.43 o
   3   2   0   218439.50   228008.27   5142.30 o
   4   2   0    19714.52    20382.38    530.64 o
   5   2   0    34397.05    33742.38    806.48 o
   6   2   0     2494.79     2681.27     80.69 o
   7   2   0    90149.05    90929.68   1888.76 o
   8   2   0        1.77       32.12     37.80 o
   9   2   0    36721.39    37522.11    843.31 o
  10   2   0      131.14      199.71     18.30 o
  11   2   0    21012.19    19488.94    568.76 o
  12   2   0       36.93       33.69     13.85 o
  13   2   0     6862.29     6130.15    160.20 o
  14   2   0     1814.70     1660.57     56.78 o
  15   2   0    37943.39    38685.35    901.88 o
  16   2   0      863.50      702.67     65.43 o
  17   2   0     1756.47     1595.12     55.35 o
  18   2   0      118.29      242.24     34.36 o
  19   2   0    31373.86    32260.81    779.15 o
  20   2   0     4399.49     4637.87    145.66 o
  21   2   0     1421.52     1421.64     59.86 o
  22   2   0     3860.00     3975.70    245.56 o
  23   2   0    54919.76    54401.99   1484.68 o
  24   2   0       63.76      178.51     79.80 o
  25   2   0    15408.51    15614.59    498.15 o
  26   2   0      873.30      651.68    105.42 o
  27   2   0    26677.61    28176.85    878.01 o
  28   2   0       67.65      142.52     53.83 o
  29   2   0     1301.04     1240.10    138.56 o
  30   2   0     3159.84     3527.62    215.29 o
  31   2   0    12381.41    14035.42    508.76 o
  32   2   0       71.99        6.58     64.45 o
  33   2   0     5580.70     5566.63    338.52 o
  34   2   0     2246.10     2400.51    173.90 o
  35   2   0     2658.76     2588.34    194.96 o
  36   2   0      935.00     1158.40    174.55 o
  37   2   0     4194.75     3876.61    307.93 o
  38   2   0        1.43       82.46    135.52 o
   1   3   0     2207.97     2164.16     59.53 o
   2   3   0    73395.95    70163.45   1592.13 o
   3   3   0     2896.87     2861.48     81.49 o
   4   3   0    10303.97    10841.36    325.33 o
   5   3   0     1069.59     1165.49     41.73 o
   6   3   0    77531.36    75940.87   2336.99 o
   7   3   0     1681.24     1589.63     54.96 o
   8   3   0    10678.38     9370.83    313.77 o
   9   3   0      609.32      672.67     51.41 o
  10   3   0    23031.21    23931.24    677.89 o
  11   3   0      593.09      703.44     41.58 o
  12   3   0    21307.87    21309.28    523.75 o
  13   3   0     3534.41     3444.01    105.94 o
  14   3   0     5128.39     4475.47    144.56 o
  15   3   0      470.04      472.55     33.27 o
  16   3   0     8186.18     7582.50    199.25 o
  17   3   0     5026.23     5266.55    145.41 o
  18   3   0      284.22      267.77     25.84 o
  19   3   0     3076.86     3095.82    126.98 o
  20   3   0     3713.19     3602.75    124.08 o
  21   3   0     1995.17     1882.26    122.01 o
  22   3   0     6974.36     6963.80    227.09 o
  23   3   0        4.79       58.88     68.92 o
  24   3   0     1731.37     1874.97    119.66 o
  25   3   0      168.14      151.12     37.93 o
  26   3   0     6620.97     7290.24    288.20 o
  27   3   0     1265.84     1036.23     84.87 o
  28   3   0     5909.16     6149.50    241.99 o
  29   3   0        0.25      145.67     60.09 o
  30   3   0     2525.86     3017.34    300.38 o
  31   3   0      232.19       76.51     76.70 o
  32   3   0      930.97     1149.53    160.85 o
  33   3   0      140.50      194.30     82.72 o
  34   3   0     1781.29     1688.05    239.38 o
  35   3   0     1657.94     1476.00    168.46 o
  36   3   0     1743.99     2034.14    232.45 o
  37   3   0        0.83      154.93    100.43 o
   0   4   0    50258.50    52397.31   1495.25 o
   1   4   0     1385.30     1368.34     69.04 o
   2   4   0     2888.14     2795.17    125.58 o
   3   4   0     6765.70     7057.89    170.01 o
   4   4   0    16479.57    16163.19    380.95 o
   5   4   0     1718.37     2051.98     71.17 o
   6   4   0     2836.93     2739.24    100.43 o
   7   4   0    19508.30    21253.37    531.04 o
   8   4   0    13948.38    13671.08    340.83 o
   9   4   0     4966.85     6025.13    270.74 o
  10   4   0     1127.33     1067.67     78.67 o
  11   4   0     4453.60     4830.92    325.13 o
  12   4   0    11137.28    12288.42    492.76 o
  13   4   0      147.78       77.12     45.08 o
  14   4   0     4606.12     4246.80    352.40 o
  15   4   0       50.28       56.19     39.59 o
  16   4   0    12584.89    12895.25    394.08 o
  17   4   0       20.24       19.03     33.51 o
  18   4   0     3319.95     3141.30    133.62 o
  19   4   0      366.20      296.90     40.57 o
  20   4   0    18861.28    18096.72    517.54 o
  21   4   0     1118.73      904.66     78.38 o
  22   4   0     8559.19     8786.81    263.92 o
  23   4   0      490.71      374.91     47.67 o
  24   4   0     1065.94     1193.48     94.99 o
  25   4   0     1266.63     1511.67    122.24 o
  26   4   0     3453.46     3452.07    189.86 o
  27   4   0     2200.85     2486.58    174.97 o
  28   4   0      260.18      352.28     76.37 o
  29   4   0     1324.71     1627.55    127.43 o
  30   4   0     4477.24     3911.48    343.80 o
  31   4   0      166.06       71.14     65.01 o
  32   4   0        4.16       36.91    121.67 o
  33   4   0        1.73      340.86    135.16 o
  34   4   0     3241.13     3620.34    248.94 o
  35   4   0       95.81       60.52    125.62 o
  36   4   0      897.93     1387.15    283.34 o
   1   5   0     6930.04     6887.61    176.40 o
   2   5   0     5807.01     5730.11    157.29 o
   3   5   0     1447.86     1359.21     52.71 o
   4   5   0     1485.31     1537.48     64.28 o
   5   5   0     6681.98     6805.89    170.61 o
   6   5   0    11726.89    12329.21    378.24 o
   7   5   0       41.04       32.13     15.38 o
   8   5   0    14169.24    14500.37    353.66 o
   9   5   0    19291.72    19163.88    462.85 o
  10   5   0    10197.63    10230.32    314.14 o
  11   5   0        2.62       27.85     25.80 o
  12   5   0     7250.28     6767.44    424.01 o
  13   5   0    16660.71    16657.11    531.79 o
  14   5   0    10829.75    10630.71    366.10 o
  15   5   0     1794.67     1979.50    110.36 o
  16   5   0     2005.16     2174.94    174.08 o
  17   5   0     8492.98     8538.99    303.22 o
  18   5   0     6059.86     5977.52    251.16 o
  19   5   0        2.60      -17.05     80.35 o
  20   5   0     4033.52     3979.81    198.01 o
  21   5   0     5047.50     5599.04    355.76 o
  22   5   0     6251.99     5951.10    238.67 o
  23   5   0     1884.46     1944.43    175.52 o
  24   5   0     3751.43     3363.92    198.53 o
  25   5   0     5749.53     5752.36    259.12 o
  26   5   0     5281.13     4968.01    244.13 o
  27   5   0       79.36      160.33    153.60 o
  28   5   0     2410.51     2058.84    157.15 o
  29   5   0     7162.48     7192.72    538.08 o
  30   5   0     2741.58     3134.47    237.26 o
  31   5   0        4.98       79.00     68.78 o
  32   5   0       13.93       45.35    110.80 o
  33   5   0     4537.21     5296.02    435.48 o
  34   5   0      841.50      707.90    161.81 o
  35   5   0       36.65      157.87    258.99 o
   0   6   0      855.12      806.06     62.77 o
   1   6   0      266.30      192.99     32.03 o
   2   6   0      126.33      182.67     32.92 o
   3   6   0     8393.53     8217.30    288.14 o
   4   6   0      402.12      292.60     31.88 o
   5   6   0     4037.37     3906.50    123.91 o
   6   6   0      619.80      646.13     45.59 o
   7   6   0     4278.21     3885.99    134.08 o
   8   6   0      448.35      418.39     28.56 o
   9   6   0      549.44      874.24     38.73 o
  10   6   0     5147.37     5148.69    142.09 o
  11   6   0     4813.40     4759.31    224.51 o
  12   6   0     5354.83     4809.08    248.42 o
  13   6   0      529.61      401.41     53.55 o
  14   6   0    13548.38    13493.08    409.14 o
  15   6   0      458.64      373.36     47.49 o
  16   6   0      697.74      611.71     60.55 o
  17   6   0        1.13       20.43     39.47 o
  18   6   0     2884.95     2332.86    134.14 o
  19   6   0      504.39      662.44     65.89 o
  20   6   0     5548.47     5505.73    235.78 o
  21   6   0      108.00       80.27     51.48 o
  22   6   0     3611.28     3298.71    244.79 o
  23   6   0      101.22      108.10     70.84 o
  24   6   0     1901.15     1577.82    131.57 o
  25   6   0       77.15      174.66     61.14 o
  26   6   0      190.09      158.34     60.88 o
  27   6   0      244.58      388.32     86.07 o
  28   6   0       86.68       53.81    118.25 o
  29   6   0     3528.83     3480.44    262.85 o
  30   6   0     2566.04     2880.06    321.72 o
  31   6   0       16.56      -84.77    130.75 o
  32   6   0      411.41      600.71    181.79 o
  33   6   0        4.66     -122.09    114.93 o
  34   6   0      490.35      464.14    157.20 o
   1   7   0    18965.49    18729.69    493.33 o
   2   7   0       45.03        8.06     34.79 o
   3   7   0     7770.77     7510.01    219.71 o
   4   7   0      763.18      801.84     52.69 o
   5   7   0    14354.88    14453.89    384.19 o
   6   7   0      527.17      405.77     48.54 o
   7   7   0     2804.43     2809.34    161.00 o
   8   7   0      346.59      295.50     37.07 o
   9   7   0     6199.76     5837.61    197.12 o
  10   7   0     3779.43     3418.89    123.12 o
  11   7   0       18.95       15.08     17.92 o
  12   7   0      930.09     1107.95    101.30 o
  13   7   0    12069.27    11721.34    434.41 o
  14   7   0     5757.20     4997.88    197.16 o
  15   7   0     4090.43     4068.21    179.66 o
  16   7   0      109.65      126.52     47.09 o
  17   7   0    13229.20    13489.73    439.14 o
  18   7   0     3069.76     3001.08    153.87 o
  19   7   0     1197.67     1166.24     74.48 o
  20   7   0      335.41      218.39     55.98 o
  21   7   0    12453.54    13497.05    420.20 o
  22   7   0     2847.55     2902.78    175.86 o
  23   7   0     2128.57     2050.01    134.55 o
  24   7   0     2485.41     2003.56    163.87 o
  25   7   0     8661.92     8680.76    526.10 o
  26   7   0     2200.03     2715.95    196.59 o
  27   7   0        7.89      -81.04     74.17 o
  28   7   0      507.36      403.73    211.65 o
  29   7   0     6806.59     7537.86    421.79 o
  30   7   0        5.58     -178.84    119.22 o
  31   7   0      471.32      271.48    131.37 o
  32   7   0        6.59      221.79    133.66 o
   0   8   0    17936.83    17683.34   1021.07 o
   1   8   0     1300.72     1393.46     99.14 o
   2   8   0        5.09       10.26     50.39 o
   3   8   0       21.85       40.35     35.38 o
   4   8   0     8016.68     8093.74    270.16 o
   5   8   0       14.95      -45.81     46.22 o
   6   8   0      909.91     1058.10     72.34 o
   7   8   0     2981.03     2851.66    176.66 o
   8   8   0    14860.73    14589.96    437.29 o
   9   8   0     3332.16     3223.74    157.62 o
  10   8   0      218.67      180.54     38.80 o
  11   8   0     8125.44     7602.55    400.36 o
  12   8   0     4064.91     4218.00    220.16 o
  13   8   0      130.62      128.92     57.35 o
  14   8   0     1677.78     1385.41    113.45 o
  15   8   0     4893.27     4034.31    169.97 o
  16   8   0      394.54      426.58     56.52 o
  17   8   0      223.22      182.53     53.40 o
  18   8   0     1125.03     1142.07    154.22 o
  19   8   0     5830.32     5860.31    290.72 o
  20   8   0      235.24      281.39     62.28 o
  21   8   0      880.78      923.27    103.55 o
  22   8   0     2815.93     3074.59    209.77 o
  23   8   0    10369.17    10760.23    540.49 o
  24   8   0      838.02     1046.82    157.03 o
  25   8   0     2157.57     2368.07    214.37 o
  26   8   0     1718.45     1567.32    159.62 o
  27   8   0     6527.24     7424.04    386.30 o
  28   8   0      358.76      559.90    243.28 o
  29   8   0       78.41      -22.28    110.12 o
  30   8   0      390.25      712.33    231.22 o
   1   9   0      497.34      358.81     72.29 o
   2   9   0    15969.86    16116.51    817.37 o
   3   9   0        0.40       -5.03     43.95 o
   4   9   0     8123.25     7723.87    317.92 o
   5   9   0     2380.09     2383.19    130.93 o
   6   9   0    16028.42    16851.92    539.53 o
   7   9   0       95.54      116.73     54.93 o
   8   9   0    10761.27    10784.81    333.51 o
   9   9   0      252.68      152.77     36.28 o
  10   9   0    10450.30    10006.88    400.74 o
  11   9   0     1955.02     1184.42    152.86 o
  12   9   0     1408.02     1520.46    104.74 o
  13   9   0        0.82        4.32     60.22 o
  14   9   0     8508.45     8683.46    423.11 o
  15   9   0      437.05       83.45     59.95 o
  16   9   0     9650.65     9393.11    378.51 o
  17   9   0       67.69      -82.95     55.30 o
  18   9   0     2706.77     2671.92    176.96 o
  19   9   0        1.59       12.67     77.71 o
  20   9   0     8433.25     8619.95    377.36 o
  21   9   0      553.22      506.54    114.18 o
  22   9   0     2674.46     2826.75    273.21 o
  23   9   0     1421.92     1818.33    166.47 o
  24   9   0     6594.22     6168.40    356.33 o
  25   9   0      364.79      769.68    278.56 o
  26   9   0     2011.99     1903.77    239.22 o
  27   9   0      237.00      329.74    100.75 o
  28   9   0     3015.04     2538.16    289.77 o
   0  10   0    11044.09    11260.30    604.91 o
   1  10   0     5787.33     6609.82    269.31 o
   2  10   0       41.59      350.12     93.57 o
   3  10   0     6551.62     7341.00    293.48 o
   4  10   0     1783.68     1884.99    107.90 o
   5  10   0     4769.01     4939.58    209.36 o
   6  10   0      872.87     1061.32     99.23 o
   7  10   0     6627.20     6141.71    242.98 o
   8  10   0      712.04      532.31    131.66 o
   9  10   0     2650.61     2805.27    225.27 o
  10  10   0     4822.82     4559.20    266.86 o
  11  10   0     6060.91     5406.39    263.09 o
  12  10   0       50.59      -88.10     58.74 o
  14  10   0     6355.67     7046.98    285.78 o
  15  10   0     2844.60     3290.53    202.47 o
  16  10   0      315.37      316.83     87.21 o
  17  10   0      501.29      490.46     92.73 o
  18  10   0      713.63      715.00     83.51 o
  19  10   0     4000.06     3829.62    295.02 o
  20  10   0      462.87      341.54    116.12 o
  21  10   0       60.23       46.36    107.87 o
  22  10   0       98.62      130.03     90.08 o
  23  10   0     3244.86     2889.84    250.87 o
  24  10   0      243.68      234.07    111.42 o
  25  10   0       43.97      -87.01     73.27 o
   1  11   0     6227.21     6684.00    301.84 o
   2  11   0        6.20       13.29     58.76 o
   3  11   0     8367.94     8572.14    385.29 o
   4  11   0       88.97       52.44     53.89 o
   5  11   0     5236.69     4799.69    280.19 o
   6  11   0      357.83      199.11     78.17 o
   7  11   0     4455.57     4970.22    240.90 o
   8  11   0        4.64      291.12    102.72 o
   9  11   0     2712.87     2258.10    169.06 o
  10  11   0      285.38      339.55     79.94 o
  11  11   0     2776.07     3406.35    205.37 o
  12  11   0     1331.40     1367.24    126.17 o
  13  11   0    11627.12    12071.28    693.99 o
  14  11   0      543.58      958.60    141.11 o
  15  11   0     2788.97     3001.50    184.53 o
  16  11   0     1783.41     1953.35    211.02 o
  17  11   0     7910.77     7929.50    435.05 o
  18  11   0     1269.29      930.51    196.31 o
  19  11   0        1.03      212.17    132.37 o
  20  11   0      619.54      359.95    134.18 o
  21  11   0     6673.34     7076.20    490.10 o
   0  12   0     1631.49     1429.16    173.85 o
   1  12   0      305.68      176.69     84.30 o
   2  12   0      374.87      413.07     71.78 o
   3  12   0     1392.52     1168.20    108.67 o
   4  12   0     9492.84    10000.34    498.19 o
   5  12   0       76.34       77.83    127.90 o
   6  12   0     1448.40     1267.07    138.90 o
   7  12   0       31.15     -112.33     96.18 o
   8  12   0     4358.79     4976.63    405.81 o
   9  12   0        0.01       50.15     74.82 o
  10  12   0     1049.98      526.17    159.76 o
  11  12   0     1145.27     1265.16    176.17 o
  12  12   0     5243.53     5003.16    446.83 o
  13  12   0       52.54       58.51     80.61 o
  14  12   0     2215.73     2297.80    173.09 o
  15  12   0        3.63      -19.60     99.27 o
   1  13   0        0.78       63.80     58.96 o
   2  13   0     2952.33     2220.53    281.52 o
   3  13   0       62.55      244.28    119.17 o
   4  13   0      116.77       76.00    121.98 o
   5  13   0     1678.35     1875.54    172.05 o
   6  13   0     6085.39     6199.71    375.72 o
 -38   1   1      236.52      139.63     82.98 o
 -37   1   1     3289.27     3480.14    222.06 o
 -36   1   1     1127.17     1057.01    134.17 o
 -35   1   1       14.64       22.72     68.69 o
 -34   1   1      599.99     1135.15    153.28 o
 -33   1   1      557.07      596.57     99.77 o
 -32   1   1     7137.79     6722.83    394.18 o
 -31   1   1        5.88      142.19     66.40 o
 -30   1   1     1635.12     1461.18    142.44 o
 -29   1   1     9474.48     9395.81    358.31 o
 -28   1   1     2135.44     2080.17    125.85 o
 -27   1   1      261.44      275.15     56.10 o
 -26   1   1       92.91      204.15     65.32 o
 -25   1   1    29142.29    29475.57    900.11 o
 -24   1   1     2967.67     3219.33    144.51 o
 -23   1   1      405.72      426.27     37.04 o
 -22   1   1     1126.62     1142.17     65.82 o
 -21   1   1    22692.09    21794.97    569.46 o
 -20   1   1    11204.27    11081.66    304.70 o
 -19   1   1       27.26      105.75     39.27 o
 -18   1   1      178.73      113.65     23.27 o
 -17   1   1    15442.75    15397.68    388.72 o
 -16   1   1    26465.81    25895.14    608.87 o
 -15   1   1      163.69      255.67     34.14 o
 -14   1   1     2896.16     2862.31     84.28 o
 -13   1   1    11852.81    11311.87    284.97 o
 -12   1   1    41138.93    39047.88    902.78 o
 -11   1   1    14311.62    14274.36    327.19 o
 -10   1   1     1961.33     1997.46     55.91 o
  -9   1   1    51738.81    51635.20   1151.35 o
  -8   1   1     3735.06     3430.20     94.10 o
  -7   1   1    25049.01    24369.59    502.81 o
  -6   1   1     8217.55     8288.52    175.62 o
  -5   1   1     2268.76     2369.53     65.61 o
  -4   1   1      191.84       72.68     10.78 o
  -3   1   1     2606.24     2354.66     50.27 o
   3   1   1     6703.41     6748.98    144.91 o
   4   1   1      441.46      356.93     13.47 o
   5   1   1    34411.68    34605.23    717.32 o
   6   1   1      398.38      216.22     17.26 o
   7   1   1    16949.29    17160.36    394.90 o
   8   1   1      510.83      479.22     21.42 o
   9   1   1    39335.34    39160.70    850.57 o
  10   1   1     8910.81     8979.32    196.08 o
  11   1   1     3342.10     3084.27     73.73 o
  12   1   1     2076.49     1894.19     86.34 o
  13   1   1    16867.42    15894.23    358.83 o
  14   1   1    18038.29    17540.69    395.48 o
  15   1   1     3504.85     2619.23     87.29 o
  16   1   1       66.22       56.01     23.61 o
  17   1   1    31515.05    32516.95    832.72 o
  18   1   1    20131.38    19510.10    549.29 o
  19   1   1      226.75      244.41     44.52 o
  20   1   1       88.66      340.13     65.42 o
  21   1   1     9012.35     8743.69    255.30 o
  22   1   1    21247.44    20862.86    641.57 o
  23   1   1        2.97       44.63     42.54 o
  24   1   1     4676.98     4513.56    179.18 o
  25   1   1    10731.24     9995.80    321.59 o
  26   1   1     3282.05     3318.14    209.18 o
  27   1   1     1558.37     1253.09    126.05 o
  28   1   1      539.77      632.18     92.14 o
  29   1   1     2356.02     2809.24    152.12 o
  30   1   1    11126.44    10658.44    405.16 o
  31   1   1      465.30      751.49    116.25 o
  32   1   1     5821.80     5782.67    264.95 o
  33   1   1      642.75      773.76    105.50 o
  34   1   1     5434.46     5654.92    292.97 o
  35   1   1     1197.10     1450.46    165.89 o
  36   1   1     2338.57     2313.64    167.86 o
  37   1   1      543.26      718.76    115.88 o
  38   1   1      202.25      419.02    121.75 o
 -38   2   1     5956.13     5221.53    391.61 o
 -37   2   1     2962.54     2479.06    248.95 o
 -36   2   1      351.29      356.53     98.81 o
 -35   2   1       17.12       -7.31    124.76 o
 -34   2   1      383.40      229.64     60.48 o
 -33   2   1     4494.41     4481.24    221.28 o
 -32   2   1     3779.38     3654.59    227.79 o
 -31   2   1       85.62      183.13     54.86 o
 -30   2   1       67.19       99.87    113.78 o
 -29   2   1      996.95      975.66    107.47 o
 -28   2   1     3775.43     4102.20    184.76 o
 -27   2   1      524.86      423.46     66.22 o
 -26   2   1      649.36      753.17     84.16 o
 -25   2   1     6445.58     6115.69    258.24 o
 -24   2   1     2091.88     2452.41    114.30 o
 -23   2   1     2414.97     2477.82    105.18 o
 -22   2   1      961.15      743.05     64.94 o
 -21   2   1     3290.11     3638.29    120.57 o
 -20   2   1     8986.25     9273.79    249.47 o
 -19   2   1     4014.55     4145.07    136.29 o
 -18   2   1     4419.38     4361.50    149.05 o
 -17   2   1     1433.57     1176.09     54.69 o
 -16   2   1      922.32      840.38     51.22 o
 -15   2   1      365.07      168.72     23.78 o
 -14   2   1     7860.76     7953.68    213.67 o
 -13   2   1     3733.83     3986.76    101.89 o
 -12   2   1    16919.70    16384.08    439.98 o
 -11   2   1     1335.46     1208.53     44.26 o
 -10   2   1      760.89      877.46     40.04 o
  -9   2   1     6965.07     7542.10    206.41 o
  -8   2   1     7163.71     7421.77    183.42 o
  -7   2   1      384.98      474.28     34.82 o
  -6   2   1    29630.68    31290.84    739.60 o
  -5   2   1   123911.01   128340.15   3338.94 o
  -4   2   1    48479.59    50116.16   1395.81 o
  -3   2   1    31808.36    32653.85    901.20 o
  -2   2   1    60098.71    59641.98   1364.12 o
  -1   2   1     1133.91     1189.86     34.33 o
   0   2   1    28410.06    28751.40    568.35 o
   1   2   1    13730.13    13493.17    265.19 o
   2   2   1      830.51      744.20     34.54 o
   3   2   1    13061.76    12760.85    288.88 o
   4   2   1    11502.42    11937.23    242.61 o
   5   2   1    46951.75    46126.29   1219.99 o
   6   2   1     6720.73     7023.37    215.06 o
   7   2   1    30275.24    31315.39    663.47 o
   8   2   1       99.53      105.01     14.11 o
   9   2   1    34408.23    34754.78    780.32 o
  10   2   1    21103.82    21427.42    491.44 o
  11   2   1        5.86      -19.22     12.81 o
  12   2   1     2908.69     3290.71     94.04 o
  13   2   1    20115.34    19920.70    523.19 o
  14   2   1     1108.32      715.54     38.23 o
  15   2   1     7425.90     7382.95    208.00 o
  16   2   1     8967.83     9251.05    241.59 o
  17   2   1     5006.08     5285.52    152.43 o
  18   2   1      879.82      877.09     55.19 o
  19   2   1     8987.51     8978.23    248.44 o
  20   2   1     1391.89     1343.70     59.77 o
  21   2   1      450.71      547.55     35.47 o
  22   2   1      567.12      521.99     55.34 o
  23   2   1     4219.59     4370.58    207.98 o
  24   2   1      722.90      589.13     71.82 o
  25   2   1       16.72       76.09     50.76 o
  26   2   1     1257.00      974.32     98.13 o
  27   2   1     4088.75     3864.67    163.50 o
  28   2   1      518.90      683.23    100.46 o
  29   2   1       13.46       -2.01     54.10 o
  30   2   1     2530.48     2197.37    162.99 o
  31   2   1     3538.40     3348.03    216.82 o
  32   2   1      622.37      930.38    112.17 o
  33   2   1     1127.73     1212.87    112.04 o
  34   2   1     1291.65     1605.96    157.99 o
  35   2   1      778.03      548.52    115.94 o
  36   2   1       31.09      232.80     85.97 o
  37   2   1     2782.36     3183.96    236.95 o
  38   2   1     1629.20     1546.63    215.87 o
 -37   3   1      443.68      580.81    238.73 o
 -36   3   1     3209.89     3572.51    287.10 o
 -35   3   1     1675.71     1720.12    181.08 o
 -34   3   1     7607.59     7569.22    657.72 o
 -33   3   1     1009.64     1112.50    183.67 o
 -32   3   1     8171.08     8190.19    498.11 o
 -31   3   1      355.73      544.82    121.87 o
 -30   3   1     5837.22     6801.62    346.96 o
 -29   3   1     3995.28     3732.29    201.09 o
 -28   3   1     3941.15     4289.10    192.16 o
 -27   3   1     1599.63     1806.00    145.19 o
 -26   3   1     7725.82     8188.61    289.17 o
 -25   3   1     4581.55     4199.50    179.85 o
 -24   3   1      777.31      715.20     80.04 o
 -23   3   1     7093.56     6928.55    225.08 o
 -22   3   1    25700.03    25516.31    701.92 o
 -21   3   1     4304.58     4119.83    161.08 o
 -20   3   1       23.87      -21.70     40.16 o
 -19   3   1    15724.50    16449.07    424.58 o
 -18   3   1    25608.44    24777.09    622.55 o
 -17   3   1     1720.14     1609.75     93.19 o
 -16   3   1        2.14        2.81     19.53 o
 -15   3   1    16955.71    17133.92    436.69 o
 -14   3   1    44420.86    44638.76   1035.48 o
 -13   3   1     5610.71     5245.51    141.75 o
 -12   3   1     1494.43     1782.16     65.77 o
 -11   3   1    27289.81    28807.70    773.27 o
 -10   3   1     4973.49     4682.24    130.67 o
  -9   3   1    35179.93    34718.92    935.21 o
  -8   3   1     3006.24     2419.35     87.27 o
  -7   3   1    15280.24    14758.44    391.60 o
  -6   3   1     5572.78     5299.11    166.59 o
  -5   3   1    53222.72    53591.98   1504.59 o
  -4   3   1    19778.44    20413.85    535.32 o
  -3   3   1    19164.23    19155.23    453.18 o
  -2   3   1    15242.70    15438.60    383.46 o
  -1   3   1    15449.33    14963.13    329.26 o
   0   3   1     5815.49     5900.51    135.05 o
   1   3   1     1507.47     1558.01     57.72 o
   2   3   1    31739.84    31403.67    710.30 o
   3   3   1    85304.49    87811.70   2150.46 o
   4   3   1    10188.29    10133.17    243.98 o
   5   3   1       12.27       13.30     15.32 o
   6   3   1     4204.82     3905.63     96.04 o
   7   3   1    73662.89    76435.59   2163.91 o
   8   3   1      998.14      883.41     52.75 o
   9   3   1    22659.43    23203.95    656.82 o
  10   3   1    12708.30    12814.62    547.51 o
  11   3   1    51930.73    51263.71   1457.48 o
  12   3   1    49597.10    50884.10   1606.58 o
  13   3   1     7053.69     6870.44    216.18 o
  14   3   1     7456.85     7689.03    228.50 o
  15   3   1    18998.00    17665.47    446.02 o
  16   3   1     8221.15     7552.27    217.60 o
  17   3   1     4570.99     4718.04    127.58 o
  18   3   1      594.19      442.42     30.77 o
  19   3   1     7379.28     7339.75    211.60 o
  20   3   1    18672.96    18676.15    512.13 o
  21   3   1    12245.16    12256.59    349.84 o
  22   3   1      343.70      389.56    123.77 o
  23   3   1     4842.81     5193.03    323.43 o
  24   3   1      597.12      756.59     71.79 o
  25   3   1    24682.76    23881.08    723.16 o
  26   3   1      742.93      838.27     78.26 o
  27   3   1     9922.49     9126.00    505.68 o
  28   3   1     2322.89     2179.97    120.42 o
  29   3   1     4757.47     4971.63    195.56 o
  30   3   1     2767.33     3485.96    234.86 o
  31   3   1     3137.50     3108.00    247.64 o
  32   3   1      618.79      806.83    128.48 o
  33   3   1     3464.13     3222.27    291.45 o
  34   3   1     1871.29     1640.87    136.29 o
  35   3   1       54.81        3.53    121.07 o
  36   3   1        3.15      113.01     93.55 o
  37   3   1     3123.84     3966.17    264.27 o
 -36   4   1     2921.39     3300.36    368.23 o
 -35   4   1     3070.98     1518.88    292.67 o
 -34   4   1     1456.32      767.40    255.80 o
 -33   4   1       16.43     -104.54    100.64 o
 -32   4   1     4797.98     4315.79    251.36 o
 -31   4   1     1063.75      799.34    129.94 o
 -30   4   1     1874.87     1553.53    121.20 o
 -29   4   1      562.14      761.97    137.46 o
 -28   4   1     2161.53     2225.03    246.69 o
 -27   4   1     3747.39     3644.27    195.81 o
 -26   4   1     6821.68     7184.55    326.26 o
 -25   4   1     4007.71     3570.14    210.05 o
 -24   4   1     4033.23     3736.14    155.50 o
 -23   4   1       29.35       26.55     38.04 o
 -22   4   1     8444.74     8919.18    361.89 o
 -21   4   1     1766.62     1788.18     98.71 o
 -20   4   1     2489.92     2573.35    140.44 o
 -19   4   1     7050.61     6855.39    237.10 o
 -18   4   1    18320.18    18063.75    538.44 o
 -17   4   1    19850.90    20083.51    630.38 o
 -16   4   1      869.95      834.34    148.16 o
 -15   4   1    17467.83    16312.43    659.59 o
 -14   4   1    22088.03    21379.76    652.94 o
 -13   4   1    15720.18    14802.56    487.37 o
 -12   4   1     4681.86     4463.37    169.67 o
 -11   4   1      940.00      766.57     25.80 o
 -10   4   1    34787.50    34258.53    781.42 o
  -9   4   1    35034.09    34126.90    827.64 o
  -8   4   1    31657.40    32777.44    823.83 o
  -7   4   1      899.41      663.96     36.84 o
  -6   4   1     1449.48      799.67     50.52 o
  -5   4   1    22731.19    21756.25    565.52 o
  -4   4   1    32691.73    32715.37    803.08 o
  -3   4   1     2279.96     2533.68     81.97 o
  -2   4   1    23938.53    23845.48    560.93 o
  -1   4   1     7800.97     7544.43    176.90 o
   0   4   1    39175.25    41976.88    904.12 o
   1   4   1     1571.62     1506.91     54.60 o
   2   4   1    17780.13    18498.23    425.17 o
   3   4   1    15439.03    15392.38    352.55 o
   4   4   1    33687.00    33727.80    893.98 o
   5   4   1    15574.30    16426.42    483.62 o
   6   4   1       83.46      172.70     18.88 o
   7   4   1    18128.28    18386.80    513.44 o
   8   4   1    22471.43    24515.00    708.81 o
   9   4   1     2017.52     2080.57     84.52 o
  10   4   1    12804.45    12607.64    705.88 o
  11   4   1      758.18     1036.93     52.76 o
  12   4   1    11655.17    11728.39    310.58 o
  13   4   1     6400.16     5496.20    235.43 o
  14   4   1    11159.93    12041.69    449.77 o
  15   4   1     5383.98     5189.15    176.18 o
  16   4   1     2333.75     1845.92    101.37 o
  17   4   1     1626.74     1376.64     83.21 o
  18   4   1     6819.31     6642.35    255.41 o
  19   4   1     1117.77     1208.42     80.02 o
  20   4   1    15995.19    15056.40    572.88 o
  21   4   1     1930.97     1946.31     94.11 o
  22   4   1      456.02      285.12     34.50 o
  23   4   1      958.87      755.91    121.75 o
  24   4   1    16184.78    16658.41    623.20 o
  25   4   1     3092.49     3343.63    165.26 o
  26   4   1     2708.26     2294.67    144.79 o
  27   4   1     1530.90     1868.12    139.04 o
  28   4   1     9719.23    11612.32    536.31 o
  29   4   1     5301.57     5671.54    320.80 o
  30   4   1     1325.72     2282.03    220.16 o
  31   4   1     1651.35     1204.38    148.33 o
  32   4   1     7464.59     8026.02    496.47 o
  33   4   1     2923.71     2734.47    252.84 o
  34   4   1     3257.86     2619.01    416.02 o
  35   4   1     2097.81     1647.86    193.58 o
  36   4   1     2048.21     2348.15    251.03 o
 -35   5   1      479.01      584.86    147.40 o
 -34   5   1     3362.13     3138.27    292.86 o
 -33   5   1     1544.94     1652.90    288.12 o
 -32   5   1     1577.32     2077.72    232.61 o
 -31   5   1     1374.62     1884.71    220.95 o
 -30   5   1     6437.00     6724.15    498.96 o
 -29   5   1     1954.23     1669.42    162.43 o
 -28   5   1     3639.55     3606.53    206.06 o
 -27   5   1     7199.93     7491.04    324.76 o
 -26   5   1     9335.39     9201.12    437.75 o
 -25   5   1     2271.58     2486.58    198.34 o
 -24   5   1     6555.15     6956.22    303.19 o
 -23   5   1      481.45      584.48     66.58 o
 -22   5   1     1043.52      898.25     74.64 o
 -21   5   1     1466.52     1432.58     88.78 o
 -20   5   1    14200.26    14090.43    445.68 o
 -19   5   1    11572.10    11212.93    356.79 o
 -18   5   1        2.31      -37.45     33.30 o
 -17   5   1       10.10      231.45    101.50 o
 -16   5   1    17609.88    16209.89    559.79 o
 -15   5   1     9621.70    10062.54    344.74 o
 -14   5   1     1402.89     1248.80    122.48 o
 -13   5   1     1994.83     1417.93    122.49 o
 -12   5   1    12828.09    12538.29    487.84 o
 -11   5   1    47270.91    46646.02   1222.31 o
 -10   5   1      312.13      294.15     20.95 o
  -9   5   1      560.60      480.56     28.72 o
  -8   5   1     7289.41     6735.81    182.78 o
  -7   5   1    34767.10    35671.20   1069.67 o
  -6   5   1     8413.63     7707.62    227.85 o
  -5   5   1     9939.26    10556.86    257.15 o
  -4   5   1     3638.51     3270.32     90.57 o
  -3   5   1    42394.21    41753.60   1117.93 o
  -2   5   1    13567.23    14359.18    349.03 o
  -1   5   1     1089.97     1266.78     52.25 o
   0   5   1    33608.56    34902.71    818.61 o
   1   5   1    20766.62    19468.45    660.53 o
   2   5   1    13629.66    13913.19    340.39 o
   3   5   1    25281.88    25583.27    588.73 o
   4   5   1    28362.88    28086.25    653.57 o
   5   5   1    26725.70    26838.31    727.51 o
   6   5   1     1839.83     1720.18     92.84 o
   7   5   1    41607.02    44032.58   1025.36 o
   8   5   1    21141.11    20957.90    530.15 o
   9   5   1     9894.45     9754.53    328.77 o
  10   5   1    16042.36    16663.76    509.33 o
  11   5   1    17967.39    19467.75    644.15 o
  12   5   1     2533.70     2118.59    127.88 o
  13   5   1      168.59      300.27     49.78 o
  14   5   1    26574.26    26413.37    769.14 o
  15   5   1     9738.60    10437.67    327.07 o
  16   5   1     1698.55     1712.28    121.80 o
  17   5   1     3686.72     3362.46    308.80 o
  18   5   1    25126.22    25398.45    692.53 o
  19   5   1     2856.15     2780.07    104.05 o
  20   5   1       29.86       25.44     29.82 o
  21   5   1      841.65      720.02     77.23 o
  22   5   1    17908.23    17125.96    623.22 o
  23   5   1     4394.33     4533.20    221.96 o
  24   5   1       42.91       73.36     40.36 o
  25   5   1      258.68      373.65     73.84 o
  26   5   1     6661.29     6929.47    304.12 o
  27   5   1       38.72      142.43     92.44 o
  28   5   1     2719.97     2711.11    177.00 o
  29   5   1     1064.60     1451.38    132.45 o
  30   5   1     6767.92     6356.55    320.31 o
  31   5   1      251.14      309.83    156.77 o
  32   5   1     2255.92     2047.22    149.58 o
  33   5   1        3.67     -169.06    116.51 o
  34   5   1     5396.85     5863.37    435.36 o
  35   5   1     1307.84      915.19    193.47 o
 -34   6   1     2500.19     3173.11    341.46 o
 -33   6   1     6459.20     5871.34    380.58 o
 -32   6   1     2875.83     1979.42    235.92 o
 -31   6   1     1626.95     1186.06    221.19 o
 -30   6   1     1630.11     1644.37    153.23 o
 -29   6   1     1373.54     1610.98    234.25 o
 -28   6   1     6453.11     6945.62    366.65 o
 -27   6   1      115.72      138.29     69.33 o
 -26   6   1      835.92     1036.02    117.13 o
 -25   6   1     5213.23     4737.40    241.77 o
 -24   6   1    12486.51    13499.52    481.33 o
 -23   6   1      124.50      164.44    107.21 o
 -22   6   1      147.56      117.58     65.24 o
 -21   6   1     2943.48     3026.53    197.75 o
 -20   6   1     7259.44     7642.58    264.46 o
 -19   6   1     6056.92     5747.60    227.40 o
 -18   6   1      242.49      267.25     55.45 o
 -17   6   1    10828.72    11168.06    395.14 o
 -16   6   1    17006.08    15345.37   1160.41 o
 -15   6   1     6340.12     6173.86    261.81 o
 -14   6   1     6630.69     6743.55    407.49 o
 -13   6   1     7811.47     7019.56    487.70 o
 -12   6   1    25733.21    25018.15    973.14 o
 -11   6   1    32931.23    33387.31    810.48 o
 -10   6   1     4435.90     4102.27    123.12 o
  -9   6   1     2594.04     2214.71     84.01 o
  -8   6   1    20036.50    18703.21    508.31 o
  -7   6   1    40782.21    40550.52   1030.01 o
  -6   6   1     2566.23     2350.58     90.57 o
  -5   6   1     2909.39     2827.65    108.93 o
  -4   6   1     1405.56     1331.16     65.02 o
  -3   6   1    58754.80    55706.37   1569.07 o
  -2   6   1     5292.48     5072.16    147.62 o
  -1   6   1     1064.89     1286.89     61.03 o
   0   6   1     2325.94     2191.02     81.90 o
   1   6   1    77094.88    78741.61   2129.43 o
   2   6   1      357.91      233.03     58.58 o
   3   6   1     3082.62     2909.44    119.99 o
   4   6   1     8678.10     8832.77    240.58 o
   5   6   1    65660.48    66570.25   1690.62 o
   6   6   1     3176.52     2944.88    112.15 o
   7   6   1      611.28      845.10     57.02 o
   8   6   1      672.32      460.63     39.10 o
   9   6   1    38679.00    37618.65    891.19 o
  10   6   1     8547.82     8605.46    330.61 o
  11   6   1     2494.14     2318.81    117.22 o
  12   6   1     2943.92     3004.76    139.79 o
  13   6   1     4398.61     3936.79    131.33 o
  14   6   1     7085.15     6730.18    242.09 o
  15   6   1     4250.51     4230.86    179.62 o
  16   6   1       70.66      163.60     37.21 o
  17   6   1     9424.09     9448.49    286.72 o
  18   6   1    26522.67    25685.13    705.16 o
  19   6   1     8963.83     8524.87    258.41 o
  20   6   1     1090.95      750.22    105.48 o
  21   6   1    11266.10    10512.47    442.86 o
  22   6   1    11961.72    11792.43    395.26 o
  23   6   1     6489.77     6018.80    246.41 o
  24   6   1      839.26      652.23     74.07 o
  25   6   1      805.36      797.90    162.49 o
  26   6   1    11783.74    12411.63    482.04 o
  27   6   1     8836.10     8567.69    432.37 o
  28   6   1     1384.18      817.46    125.09 o
  29   6   1      564.83      604.57    109.21 o
  30   6   1     2799.62     2776.76    240.16 o
  31   6   1    11491.30    12013.58    657.94 o
  32   6   1      365.15      116.52    116.40 o
  33   6   1       26.54      436.35    160.90 o
  34   6   1      668.23      676.48    332.04 o
 -32   7   1      121.50      531.20    156.24 o
 -31   7   1     1203.99     1278.26    195.97 o
 -30   7   1     1148.18     1148.32    146.64 o
 -29   7   1      268.72      115.36    111.31 o
 -28   7   1       15.89       31.90     97.99 o
 -27   7   1       91.53      158.44    107.06 o
 -26   7   1      257.47      218.90     70.70 o
 -25   7   1       15.22      -84.15     67.17 o
 -24   7   1     4479.12     3914.00    204.22 o
 -23   7   1     3099.02     3525.10    247.87 o
 -22   7   1     4628.36     3960.29    207.84 o
 -21   7   1      256.26      153.91     63.91 o
 -20   7   1      474.47      491.95     65.37 o
 -19   7   1      842.74      953.04     73.51 o
 -18   7   1     8082.25     8128.43    262.70 o
 -17   7   1      130.05      103.83     55.58 o
 -16   7   1     3983.44     3836.30    191.57 o
 -15   7   1       17.07       77.38     43.32 o
 -14   7   1     5692.48     5761.67    210.08 o
 -13   7   1     1653.75     1556.13     87.03 o
 -12   7   1     2135.04     2101.95    138.36 o
 -11   7   1     1524.39     1695.45     82.47 o
 -10   7   1      187.52      445.81     92.96 o
  -9   7   1      916.21      824.89     83.63 o
  -8   7   1     2296.37     2253.63     92.64 o
  -7   7   1       77.12       27.43     32.32 o
  -6   7   1     1615.31     1457.32     89.82 o
  -5   7   1    14201.18    12702.20    343.91 o
  -4   7   1     6971.04     6656.50    207.63 o
  -3   7   1     7728.93     7542.16    236.97 o
  -2   7   1      944.94      923.06     64.66 o
  -1   7   1    21126.98    20723.74    529.70 o
   0   7   1     1187.50     1405.52     61.66 o
   1   7   1     2753.16     2564.96    130.28 o
   2   7   1      778.86      638.25     50.94 o
   3   7   1    12503.82    12078.15    316.46 o
   4   7   1     1273.57     1299.51     61.40 o
   5   7   1       24.35      -22.48     29.45 o
   6   7   1      944.90      892.80     60.70 o
   7   7   1    22981.89    22866.49    627.93 o
   8   7   1      601.67      574.69    101.45 o
   9   7   1     1986.53     1850.70    102.91 o
  10   7   1     5230.49     5011.33    202.14 o
  11   7   1    20058.79    21213.03    632.85 o
  12   7   1     5972.33     6825.00    317.52 o
  13   7   1        8.08       27.15     53.15 o
  14   7   1     6600.09     6445.35    231.88 o
  15   7   1     5964.56     5910.49    212.72 o
  16   7   1     4726.64     4326.24    152.59 o
  17   7   1       13.85       11.74     34.09 o
  18   7   1     5281.89     4624.26    261.74 o
  19   7   1      328.54      273.52     43.36 o
  20   7   1     3587.08     3373.37    214.41 o
  21   7   1       30.22       13.73     46.42 o
  22   7   1     1567.71     1248.53    118.45 o
  23   7   1        9.31       70.26     66.69 o
  24   7   1       66.69      -31.38     51.59 o
  25   7   1     3214.80     3523.92    246.88 o
  26   7   1     4032.70     3867.91    230.40 o
  27   7   1     1825.95     1663.95    162.37 o
  28   7   1      728.90      719.91    155.48 o
  29   7   1      557.09      471.70    126.37 o
  30   7   1     2237.68     1411.44    190.96 o
  31   7   1      723.10      616.78    188.47 o
  32   7   1      217.26      462.01    153.20 o
 -30   8   1     4504.50     4593.28    303.06 o
 -29   8   1      577.53      991.95    141.71 o
 -28   8   1     1631.25     1509.06    244.13 o
 -27   8   1     2455.68     2751.16    198.92 o
 -26   8   1     5961.94     6626.61    326.09 o
 -25   8   1     1699.90     1928.23    152.12 o
 -24   8   1      326.26      347.53    116.07 o
 -23   8   1     1448.83     1531.04    170.71 o
 -22   8   1    12307.22    11253.90    508.68 o
 -21   8   1     4295.94     4695.14    244.86 o
 -20   8   1      167.09      283.03    103.41 o
 -19   8   1     2147.55     2333.86    121.56 o
 -18   8   1    13608.28    13243.22    641.75 o
 -17   8   1     1227.22     1204.23     99.92 o
 -16   8   1      438.98      537.96     93.80 o
 -15   8   1     9230.38     9320.14    316.63 o
 -14   8   1    10544.60     9729.17    346.64 o
 -13   8   1     5720.19     6902.09    367.44 o
 -12   8   1     6729.68     6464.88    236.31 o
 -11   8   1     3946.15     4137.85    156.27 o
 -10   8   1     6162.87     6434.56    239.08 o
  -9   8   1     6451.15     6595.23    236.62 o
  -8   8   1    22726.10    22630.41    717.80 o
  -7   8   1     4753.87     4895.57    180.50 o
  -6   8   1    12630.94    12447.54    457.65 o
  -5   8   1    23614.20    23595.67    807.59 o
  -4   8   1     4844.69     5321.96    190.22 o
  -3   8   1     6908.21     7171.09    234.95 o
  -2   8   1    13090.24    12554.10    346.98 o
  -1   8   1    12136.75    11940.39    357.63 o
   0   8   1    15324.49    15135.40    539.47 o
   1   8   1     4318.45     4300.66    157.45 o
   2   8   1     9952.24    10160.39    308.92 o
   3   8   1     8719.94     8583.26    269.25 o
   4   8   1     8148.38     8665.48    263.43 o
   5   8   1      162.46      237.27     47.82 o
   6   8   1     6199.58     6529.20    285.44 o
   7   8   1    11498.92    10898.86    343.08 o
   8   8   1    26006.87    25905.33    726.53 o
   9   8   1        4.99       -4.40     25.20 o
  10   8   1      201.52      136.36     30.05 o
  11   8   1     3538.57     3734.00    174.42 o
  12   8   1    27229.10    28071.80    946.39 o
  13   8   1     1505.05      998.02    119.19 o
  14   8   1     2163.53     2578.33    135.02 o
  15   8   1    11811.43    12479.05    426.05 o
  16   8   1    15801.09    16060.42    568.13 o
  17   8   1      108.46      -66.47     44.32 o
  18   8   1      452.79      579.13     74.06 o
  19   8   1     2008.81     1907.94    108.02 o
  20   8   1     8372.96     8338.66    320.69 o
  21   8   1      463.34      513.89     89.02 o
  22   8   1     3887.88     3993.95    224.57 o
  23   8   1      413.44      260.14    181.37 o
  24   8   1    11406.77    10720.96    514.42 o
  25   8   1      504.03      563.43     93.19 o
  26   8   1      510.72      759.33    115.50 o
  27   8   1     3104.97     2995.49    201.49 o
  28   8   1     4662.12     5302.74    357.52 o
  29   8   1       83.96      -10.19    142.43 o
  30   8   1      763.00      632.51    147.97 o
 -28   9   1      366.03      394.44     97.15 o
 -27   9   1       15.24       16.20     80.82 o
 -26   9   1      910.58      671.02    123.65 o
 -25   9   1        2.89       59.55    121.14 o
 -24   9   1     5701.89     6238.90    328.36 o
 -23   9   1       93.33      -96.46     80.54 o
 -22   9   1     1507.30     1324.00    213.02 o
 -21   9   1      160.87      367.44    103.44 o
 -20   9   1      745.17      625.33     98.50 o
 -19   9   1      193.54      418.93     90.61 o
 -18   9   1     1976.70     1663.51    150.28 o
 -17   9   1      158.21       85.78     71.48 o
 -16   9   1       49.03      216.92     59.52 o
 -15   9   1     3022.99     3103.27    198.23 o
 -14   9   1     1374.89     1517.73    157.94 o
 -13   9   1     1439.77     1460.72    111.49 o
 -12   9   1      155.89      -22.12     64.58 o
 -11   9   1     6125.94     6414.77    241.40 o
 -10   9   1       70.90      109.86     62.92 o
  -9   9   1      774.18      860.04     65.25 o
  -8   9   1      974.99      928.26     75.36 o
  -7   9   1     4231.28     3970.89    156.74 o
  -6   9   1     1482.43     1768.51    103.94 o
  -5   9   1     1647.40     1872.11     97.46 o
  -4   9   1      353.92      282.03     73.45 o
  -3   9   1     1716.34     1679.42    135.85 o
  -2   9   1       82.66      282.87     95.13 o
  -1   9   1     1954.77     2111.85    165.03 o
   0   9   1     3801.66     3490.38    226.50 o
   1   9   1       94.23      161.77     71.89 o
   2   9   1     1366.72     1377.12    107.65 o
   3   9   1      457.16      540.97     69.73 o
   4   9   1     1952.69     2190.24    101.74 o
   5   9   1      880.66      882.97     70.86 o
   6   9   1      428.45      454.93     56.86 o
   7   9   1       15.76      175.41     38.34 o
   8   9   1     1615.90     1824.63    106.97 o
   9   9   1       70.36       68.93     43.27 o
  10   9   1       10.33      -11.30     49.25 o
  11   9   1      516.89      345.76     93.48 o
  12   9   1      220.18      334.58     66.53 o
  13   9   1      455.55      492.33     89.69 o
  14   9   1      354.48      214.44     69.46 o
  15   9   1      194.46      122.25     50.87 o
  16   9   1      160.72       70.27     86.05 o
  17   9   1     1648.05     1608.17    100.55 o
  18   9   1       74.58      148.36     99.68 o
  19   9   1     1883.96     2051.56    216.07 o
  20   9   1      908.12     1278.00    125.96 o
  21   9   1      745.70      848.87    155.44 o
  22   9   1       71.48       78.40     97.36 o
  23   9   1     3345.19     2692.48    209.01 o
  24   9   1      973.76      972.70    117.91 o
  25   9   1        2.52       71.70    119.25 o
  26   9   1      260.22      277.35     79.39 o
  27   9   1      226.92      477.53    104.06 o
  28   9   1       36.91     -157.46    104.97 o
 -25  10   1     2335.41     2822.26    193.66 o
 -24  10   1     1426.23     1270.78    158.49 o
 -23  10   1     1112.70     1001.31    134.74 o
 -22  10   1     1562.23     1693.52    198.82 o
 -21  10   1      509.05      565.72    104.82 o
 -20  10   1     1277.01      997.49    121.79 o
 -19  10   1     3156.04     3786.16    187.85 o
 -18  10   1     2476.76     1612.79    173.14 o
 -17  10   1      123.42       89.20     66.44 o
 -16  10   1      622.70      653.26    105.65 o
 -15  10   1    16657.79    16079.81    586.75 o
 -14  10   1     1101.18      728.06     93.09 o
 -13  10   1      253.95      104.82     59.43 o
 -12  10   1     3661.16     3832.60    187.53 o
 -11  10   1     5408.79     5942.11    273.51 o
 -10  10   1     1866.76     2408.40    223.17 o
  -9  10   1       63.45      -94.58     73.10 o
  -8  10   1     6866.40     6847.08    253.24 o
  -7  10   1     1527.44      975.62    149.93 o
  -6  10   1      108.12       40.63     43.55 o
  -5  10   1     5788.03     5771.71    282.09 o
  -4  10   1     3224.48     2726.44    206.55 o
  -3  10   1     1370.64     1341.74    127.11 o
  -2  10   1      361.85      182.07     79.20 o
  -1  10   1      320.03      244.13     62.65 o
   0  10   1     1210.17      801.98     92.86 o
   1  10   1     6353.76     6703.57    355.55 o
   2  10   1      276.53      189.79     70.98 o
   3  10   1     3222.33     3325.80    169.89 o
   4  10   1     3223.84     3198.66    155.55 o
   5  10   1      911.92     1023.28     80.42 o
   6  10   1     1963.33     2140.95    106.14 o
   7  10   1     2514.30     2345.89    145.41 o
   8  10   1     3065.83     3178.55    194.47 o
   9  10   1     2972.85     2563.71    166.39 o
  10  10   1     1217.28     1085.69    103.66 o
  11  10   1     1455.12     1375.47    112.27 o
  12  10   1     1671.61     1909.78    174.57 o
  13  10   1      380.68      433.74     85.79 o
  14  10   1       87.72      111.42     65.64 o
  15  10   1     5688.82     5959.81    291.45 o
  16  10   1       30.71       39.91     60.78 o
  17  10   1     1531.10     1324.53    132.19 o
  18  10   1      490.82      881.08    168.03 o
  19  10   1     3074.46     2614.59    189.30 o
  20  10   1     1255.87     1226.45    124.73 o
  21  10   1     3322.72     3923.05    295.03 o
  22  10   1     2119.99     1589.71    143.76 o
  23  10   1     1847.76     1768.30    181.98 o
  24  10   1     3995.03     4112.89    267.39 o
  25  10   1       63.22     -124.49     82.99 o
 -21  11   1     1043.19      426.15    138.31 o
 -20  11   1      366.23      469.55    117.33 o
 -19  11   1        0.62      -28.46     77.70 o
 -18  11   1      900.37      457.23    113.49 o
 -17  11   1      135.69      193.19     86.85 o
 -16  11   1       18.84      116.26    100.68 o
 -15  11   1      130.82      247.32     96.30 o
 -14  11   1       69.05       25.29    229.63 o
 -13  11   1      105.87       31.42     92.49 o
 -12  11   1      189.20      -20.43     66.48 o
 -11  11   1     1220.33     1336.57    119.79 o
 -10  11   1        7.76       95.28     82.66 o
  -9  11   1      236.18      218.58    117.82 o
  -8  11   1      967.13      741.56    114.80 o
  -7  11   1      659.07      591.31    115.96 o
  -6  11   1     1426.21     1472.81    131.39 o
  -5  11   1     2491.29     2659.07    140.34 o
  -4  11   1      249.24      476.83    109.37 o
  -3  11   1     1311.40     1150.03    106.12 o
  -2  11   1      156.81      187.14    167.35 o
  -1  11   1     3122.39     3405.72    228.76 o
   0  11   1      184.73       66.59     67.66 o
   1  11   1      930.12     1106.36    118.06 o
   2  11   1      396.16      274.41     76.07 o
   3  11   1     3906.40     4370.41    248.14 o
   4  11   1     1109.81      752.19     96.05 o
   5  11   1     1302.55     1165.34     87.16 o
   6  11   1     1095.35     1121.95    117.39 o
   7  11   1      696.49      677.43    110.99 o
   8  11   1      328.10      597.04     97.56 o
   9  11   1     1296.32      910.56    107.80 o
  10  11   1     6414.06     6143.99    296.29 o
  11  11   1     1620.76     1680.29    157.13 o
  12  11   1     2090.92     1930.24    213.35 o
  13  11   1     2482.85     2101.27    190.87 o
  14  11   1     6283.69     5809.01    326.58 o
  15  11   1      465.69      472.09    124.15 o
  16  11   1      157.01      154.26     97.08 o
  17  11   1     2760.94     2884.41    238.28 o
  18  11   1      777.59      589.26     99.00 o
  19  11   1      841.10      718.95    216.66 o
  20  11   1     2590.14     1718.96    230.05 o
  21  11   1      990.98     1131.20    153.94 o
 -15  12   1     2866.36     2611.92    193.36 o
 -14  12   1      625.83      822.40    124.81 o
 -13  12   1      433.11      377.95    104.85 o
 -12  12   1      291.23      391.70     98.65 o
 -11  12   1       43.47       97.86    142.92 o
 -10  12   1      468.39      437.19    100.45 o
  -9  12   1      790.46     1046.98    136.31 o
  -8  12   1      421.15      475.38     99.25 o
  -7  12   1      351.77      285.02    116.85 o
  -6  12   1      880.15     1054.52    159.44 o
  -5  12   1        4.71      233.32    107.47 o
  -4  12   1      321.09      527.05    164.68 o
  -3  12   1      474.73      488.43     82.78 o
  -2  12   1        1.44      -23.16     66.17 o
  -1  12   1       22.12      -58.24     60.85 o
   0  12   1      454.09      579.25     98.50 o
   1  12   1     3066.81     3601.43    240.24 o
   2  12   1      296.84      338.27     89.64 o
   3  12   1       21.25      132.00     74.65 o
   4  12   1     1126.31      313.15    123.83 o
   5  12   1     3686.97     3304.61    358.21 o
   6  12   1     1884.27     2198.53    270.82 o
   7  12   1       56.34      170.53     90.42 o
   8  12   1     5622.68     5349.50    454.44 o
   9  12   1     3087.85     3575.43    234.19 o
  10  12   1     2619.05     2578.54    221.66 o
  11  12   1     4956.11     4787.74    235.94 o
  12  12   1     2742.25     3459.04    277.05 o
  13  12   1     1370.02     1441.78    162.24 o
  14  12   1      514.88      638.46    106.38 o
  15  12   1     8246.49     8733.39    478.33 o
  -6  13   1     3105.99     3499.30    237.57 o
  -5  13   1        0.93       28.46    141.13 o
  -4  13   1     5027.49     5887.91    343.18 o
  -3  13   1     3121.44     3500.62    305.03 o
  -2  13   1     3116.26     3179.49    271.06 o
  -1  13   1        3.25       29.76     65.88 o
   0  13   1      962.77      597.97     99.26 o
   1  13   1     1718.47     2216.13    251.48 o
   2  13   1     2387.53     2524.96    205.25 o
   3  13   1       81.00      256.18     97.03 o
   4  13   1       44.61       58.72     89.26 o
   5  13   1       15.94      -32.32     79.47 o
   6  13   1     1523.69     1335.44    147.57 o
 -38   0   2       10.86      -36.41    227.35 o
 -37   0   2     9869.14    10161.80   1300.85 o
 -36   0   2     1757.28     2179.81    234.41 o
 -35   0   2     3364.53     3860.71    659.08 o
 -34   0   2       35.17      130.42    139.51 o
 -33   0   2    10890.95    10167.34    607.07 o
 -32   0   2        0.65      -53.96     93.99 o
 -31   0   2      316.22      548.02    154.76 o
 -30   0   2      487.09      604.12    142.27 o
 -29   0   2     8304.29     8036.02    741.46 o
 -28   0   2     5419.83     5179.69    399.93 o
 -27   0   2    69289.15    70690.95   3133.83 o
 -26   0   2      480.15      954.59    481.79 o
 -25   0   2     4050.62     3985.46    210.80 o
 -24   0   2      249.99      554.94    117.71 o
 -23   0   2    50403.64    48370.53   1855.34 o
 -22   0   2      794.64     1066.34    152.02 o
 -21   0   2      485.29      511.93     54.68 o
 -20   0   2      223.70      300.25     80.32 o
 -19   0   2    81706.20    82750.62   2643.73 o
 -18   0   2     2944.69     3114.08    198.68 o
 -17   0   2      177.74       41.01     34.18 o
 -16   0   2      864.78      821.66     60.38 o
 -15   0   2    62948.19    61045.20   1952.77 o
 -14   0   2     5286.96     5588.18    216.28 o
 -13   0   2    10038.86     8577.61    371.43 o
 -12   0   2      103.22       16.39     31.44 o
 -11   0   2   122944.52   126092.18   4713.34 o
 -10   0   2      163.41      410.20     48.58 o
  -9   0   2     1053.60      616.47     36.95 o
  -8   0   2     4297.52     4346.05    133.02 o
  -7   0   2   433987.53   431154.28  12406.10 o
  -6   0   2    18838.13    17971.35    469.48 o
  -5   0   2     2151.67     2469.40     66.13 o
  -4   0   2      658.99      647.55     25.05 o
   3   0   2     3686.34     3432.99     97.47 o
   4   0   2     4505.75     4286.14    118.28 o
   5   0   2    77092.44    77507.92   2804.26 o
   6   0   2    13281.06    13021.38    475.78 o
   7   0   2   188388.22   183261.63   7992.05 o
   8   0   2    31360.30    30448.78    972.59 o
   9   0   2    80478.54    78981.68   2461.24 o
  10   0   2    37836.50    40094.50   1465.46 o
  11   0   2    86684.36    89006.23   2805.80 o
  12   0   2     4827.07     4689.65    163.23 o
  13   0   2    25322.08    24210.58    771.84 o
  14   0   2    43463.72    47357.82   1493.33 o
  15   0   2    98101.71   104980.15   3245.94 o
  16   0   2      352.45      421.97     36.12 o
  17   0   2      189.21      184.52     31.21 o
  18   0   2     6670.03     6265.23    332.12 o
  19   0   2    80712.68    81798.23   2722.93 o
  20   0   2     6280.16     6425.06    403.49 o
  21   0   2     6891.60     6966.55    291.65 o
  22   0   2     2220.47     2981.16    334.84 o
  23   0   2    88846.15    92078.66   3489.09 o
  24   0   2    18128.19    18579.57    754.12 o
  25   0   2     3569.43     3517.90    417.61 o
  26   0   2     4598.76     5099.07    362.13 o
  27   0   2    49403.82    48076.73   2275.48 o
  28   0   2    13205.84    13308.60    770.26 o
  29   0   2    12232.03    11274.18    627.96 o
  30   0   2       81.37      478.03     97.94 o
  31   0   2     6965.98     5933.04    549.84 o
  32   0   2     1983.59     2010.51    201.99 o
  33   0   2       59.26      188.51     94.05 o
  34   0   2     1240.36     1240.77    218.93 o
  35   0   2     4996.30     5069.03    813.83 o
  36   0   2     5431.73     5323.03    393.04 o
  37   0   2     4629.64     5144.66    766.95 o
  38   0   2      598.92      308.10    130.58 o
 -38   1   2     1148.48     1256.01    125.28 o
 -37   1   2      332.71      141.28     77.79 o
 -36   1   2     5417.04     5494.07    288.99 o
 -35   1   2     1072.95     1055.96    116.14 o
 -34   1   2     2120.84     2172.09    161.56 o
 -33   1   2       10.53      207.15     75.27 o
 -32   1   2     1837.09     1893.11    169.46 o
 -31   1   2      199.85      200.34     96.64 o
 -30   1   2     2481.78     2621.16    175.12 o
 -29   1   2      699.72      949.21    100.85 o
 -28   1   2     2311.55     2662.35    178.37 o
 -27   1   2      788.74      890.65     72.90 o
 -26   1   2      102.38      146.89     82.88 o
 -25   1   2     2998.08     2811.07    115.48 o
 -24   1   2     1769.09     1834.81    139.27 o
 -23   1   2       36.39       29.74     36.44 o
 -22   1   2     5317.34     5457.83    160.94 o
 -21   1   2     3416.96     3384.49    192.90 o
 -20   1   2     6834.80     6628.98    204.10 o
 -19   1   2     2239.92     2155.45     80.57 o
 -18   1   2     6847.43     6595.53    185.32 o
 -17   1   2     6039.14     5999.69    161.30 o
 -16   1   2     8162.30     8294.66    211.66 o
 -15   1   2     4732.31     4597.33    159.34 o
 -14   1   2    19908.59    19458.38    583.31 o
 -13   1   2     7245.68     6871.73    177.44 o
 -12   1   2     9089.19     9116.85    216.40 o
 -11   1   2     4436.17     4182.96    105.34 o
 -10   1   2    48540.55    48437.20   1097.97 o
  -9   1   2      291.02      342.64     27.40 o
  -8   1   2    24030.18    23004.42    468.40 o
  -7   1   2     2022.10     1793.47     50.57 o
  -6   1   2    74618.09    73504.23   1468.72 o
  -5   1   2    11785.62    11487.38    303.02 o
  -4   1   2    21698.40    21682.26    399.33 o
  -3   1   2    10834.67    10814.59    200.92 o
  -2   1   2    22947.77    23968.02    450.86 o
  -1   1   2     1369.91     1281.10     32.00 o
   1   1   2     3874.33     3916.13    103.42 o
   2   1   2    29329.04    29874.58    638.56 o
   3   1   2     4285.68     4011.54     97.73 o
   4   1   2    41782.17    41725.90    952.57 o
   5   1   2    23407.54    24023.64    509.48 o
   6   1   2      276.71      356.34     25.09 o
   7   1   2    10656.78    10838.79    263.65 o
   8   1   2    28583.59    29108.79    611.68 o
   9   1   2     6203.41     6031.91    140.66 o
  10   1   2     7800.29     7148.97    168.01 o
  11   1   2     9575.92     9928.65    230.73 o
  12   1   2     8945.94     7917.62    185.25 o
  13   1   2       53.29       36.56     14.03 o
  14   1   2      115.25       87.16     12.64 o
  15   1   2      584.03      627.93     27.49 o
  16   1   2     4890.93     4549.66    129.49 o
  17   1   2      439.96      367.22     27.83 o
  18   1   2     1955.17     1833.42     72.97 o
  19   1   2        7.32       28.16     17.21 o
  20   1   2     2519.30     2720.14     89.26 o
  21   1   2     4142.26     3574.44    150.86 o
  22   1   2      116.76      180.10     52.99 o
  23   1   2     1724.20     1992.46     89.52 o
  24   1   2       49.56      222.82     56.49 o
  25   1   2     9395.74     9352.67    324.64 o
  26   1   2       14.02       -4.42     45.45 o
  27   1   2      124.76      238.03     65.57 o
  28   1   2     3418.64     3507.76    202.16 o
  29   1   2     1032.12     1163.11    113.22 o
  30   1   2       47.33      -34.91     51.34 o
  31   1   2     2980.29     3534.47    270.91 o
  32   1   2     3783.52     3564.80    202.69 o
  33   1   2     1345.26     1374.40    114.05 o
  34   1   2      100.49       33.66     66.19 o
  35   1   2     1694.06     2291.98    197.89 o
  36   1   2     3066.95     2779.18    203.64 o
  37   1   2      329.54       91.12     96.75 o
  38   1   2      367.46      229.84     93.49 o
 -38   2   2     5699.27     6145.40    537.32 o
 -37   2   2      126.65     -313.15    243.97 o
 -36   2   2      142.16      -24.35     88.46 o
 -35   2   2      183.96       72.94    114.69 o
 -34   2   2     7919.16     7529.21    421.69 o
 -33   2   2      170.16      535.52     98.80 o
 -32   2   2      357.75      522.06    127.34 o
 -31   2   2     2422.33     1667.88    162.64 o
 -30   2   2    21338.69    21085.74    818.84 o
 -29   2   2      900.27     1123.20    109.96 o
 -28   2   2      571.13      432.88     73.16 o
 -27   2   2      113.44      134.28     42.50 o
 -26   2   2     1810.13     1813.91    133.90 o
 -25   2   2      825.53      995.12     67.75 o
 -24   2   2     5673.36     6251.99    197.39 o
 -23   2   2      209.37      181.69     37.90 o
 -22   2   2     3871.18     4058.94    141.42 o
 -21   2   2     3410.70     3297.56    111.39 o
 -20   2   2    21320.78    21692.88    581.65 o
 -19   2   2      867.65     1036.52     48.34 o
 -18   2   2    16461.67    15246.45    377.02 o
 -17   2   2      817.18      652.59     37.96 o
 -16   2   2    54333.43    55694.35   1475.15 o
 -15   2   2     2741.80     2602.93     88.65 o
 -14   2   2    45165.60    43747.57   1001.23 o
 -13   2   2      206.34      131.60     23.42 o
 -12   2   2    84795.28    88544.00   2013.36 o
 -11   2   2     7860.11     8034.79    193.10 o
 -10   2   2    42131.69    41635.75    954.66 o
  -9   2   2      144.33      170.33     37.38 o
  -8   2   2    78789.76    81091.98   1953.50 o
  -7   2   2     9948.24     9968.73    246.33 o
  -6   2   2    38871.66    39316.64    940.02 o
  -5   2   2      161.58       18.33     15.91 o
  -4   2   2   299714.94   286781.78   8195.36 o
  -3   2   2    55361.17    55347.96   1425.80 o
  -2   2   2        9.79       11.67      7.70 o
  -1   2   2     9738.32     9561.76    205.77 o
   0   2   2   150631.69   152494.30   3457.36 o
   1   2   2    29366.29    29098.77    672.46 o
   2   2   2    28762.68    30347.67    801.76 o
   3   2   2       23.02       10.67      9.13 o
   4   2   2   133031.70   136627.91   3098.97 o
   5   2   2     3194.03     3445.27     88.25 o
   6   2   2    10232.38    10253.00    232.99 o
   7   2   2     2196.57     2358.72     62.52 o
   8   2   2    25815.53    25922.96    582.51 o
   9   2   2     6944.24     6966.39    155.75 o
  10   2   2     2621.78     2542.57     67.10 o
  11   2   2     5731.65     6594.18    157.51 o
  12   2   2    59950.25    62744.80   1474.25 o
  13   2   2     8814.15     8606.70    214.21 o
  14   2   2    35409.69    35929.31    837.64 o
  15   2   2      173.75      114.65     16.03 o
  16   2   2    36003.05    36897.13    847.38 o
  17   2   2     2832.20     2874.64     85.89 o
  18   2   2    16915.03    16723.69    404.64 o
  19   2   2       50.38       75.16     33.41 o
  20   2   2    16057.41    16061.72    409.29 o
  21   2   2     4197.78     4293.66    140.39 o
  22   2   2     6157.63     6671.24    250.48 o
  23   2   2      929.33      809.16     67.93 o
  24   2   2     4710.35     4441.81    174.10 o
  25   2   2      492.88      629.67     67.29 o
  26   2   2     7793.98     7589.20    267.17 o
  27   2   2     1080.82     1108.67    129.69 o
  28   2   2     2669.26     2596.02    170.94 o
  29   2   2     8065.18     7768.86    309.89 o
  30   2   2    12506.51    12567.14    477.23 o
  31   2   2      737.38      638.45    100.02 o
  32   2   2      313.77      284.97     74.10 o
  33   2   2     4990.31     5007.12    245.37 o
  34   2   2    14508.20    15699.30    856.40 o
  35   2   2      316.03       43.14     78.15 o
  36   2   2     2982.19     2951.44    221.88 o
  37   2   2      288.09      791.05    145.61 o
 -37   3   2     2417.92     1972.39    214.94 o
 -36   3   2      312.25      509.00    163.63 o
 -35   3   2     2782.36     2028.66    302.23 o
 -34   3   2       24.33       27.67    109.24 o
 -33   3   2     4206.40     3892.23    352.99 o
 -32   3   2       49.86      224.57    129.10 o
 -31   3   2     5975.32     4658.11    317.04 o
 -30   3   2        6.83        4.50     54.64 o
 -29   3   2     6106.34     6361.00    269.92 o
 -28   3   2        2.01       -3.14     46.08 o
 -27   3   2      569.34      844.18     80.58 o
 -26   3   2        4.18      126.53     42.97 o
 -25   3   2    12314.04    11461.57    510.53 o
 -24   3   2      244.37      332.28     55.15 o
 -23   3   2     7248.66     7036.02    217.61 o
 -22   3   2     2851.84     2836.96    143.21 o
 -21   3   2    38481.37    37271.20   1029.28 o
 -20   3   2       84.04      181.87     51.45 o
 -19   3   2      270.54      246.97     25.71 o
 -18   3   2     7680.97     7495.06    225.63 o
 -17   3   2    27767.96    27926.01    761.31 o
 -16   3   2        7.16       11.41     19.22 o
 -15   3   2     1086.62      934.03     48.62 o
 -14   3   2    18256.08    19125.79    553.12 o
 -13   3   2    43517.66    42798.68   1441.43 o
 -12   3   2        1.98       -2.81     15.57 o
 -11   3   2    16585.12    16350.40    431.50 o
 -10   3   2       42.79      119.18     17.32 o
  -9   3   2     1316.96      866.08     46.47 o
  -8   3   2       10.08       12.93     17.35 o
  -7   3   2      174.02       97.06     25.12 o
  -6   3   2     1828.24     1764.99     76.08 o
  -5   3   2    41167.52    41069.41   1360.41 o
  -4   3   2    37796.41    40764.64    983.95 o
  -3   3   2    11904.60    10860.90    327.40 o
  -2   3   2        0.56      -25.08     16.72 o
  -1   3   2      208.52      316.47     21.03 o
   0   3   2      631.51      534.62     26.11 o
   1   3   2    52117.54    54578.15   1319.85 o
   2   3   2     1800.16     1638.43     69.83 o
   3   3   2    13315.72    12706.20    285.85 o
   4   3   2     3763.91     3696.44     98.00 o
   5   3   2    34045.85    34383.90    845.07 o
   6   3   2     1182.21     1214.20     36.27 o
   7   3   2     6265.47     5324.56    134.11 o
   8   3   2     5205.15     5267.09    191.64 o
   9   3   2    34334.77    34022.45    914.83 o
  10   3   2     8218.88     8542.66    289.47 o
  11   3   2    14436.14    14020.73    411.80 o
  12   3   2     8599.71     8011.13    179.79 o
  13   3   2    43112.71    42579.23   1033.56 o
  14   3   2     1885.31     1747.55     80.42 o
  15   3   2     3302.87     3191.52     92.72 o
  16   3   2     9289.26     9102.70    223.57 o
  17   3   2    37186.42    38362.38    923.07 o
  18   3   2     1113.44      962.88     50.62 o
  19   3   2      139.96      263.00     33.79 o
  20   3   2     7114.26     6853.02    195.89 o
  21   3   2    27528.11    27345.06    736.61 o
  22   3   2    11777.23    12175.10    343.11 o
  23   3   2      992.97      768.78     70.66 o
  24   3   2     2139.57     2251.98     91.05 o
  25   3   2     2810.44     2790.43    130.60 o
  26   3   2     5718.33     5627.60    257.34 o
  27   3   2      961.02      664.53     86.48 o
  28   3   2     3957.95     4406.87    207.37 o
  29   3   2     1781.46     1617.20    147.53 o
  30   3   2     2145.72     2148.63    149.78 o
  31   3   2     1679.18     1643.19    147.65 o
  32   3   2     1543.39     1131.36    165.26 o
  33   3   2       11.13       11.19    273.33 o
  34   3   2      214.63      319.79    127.07 o
  35   3   2      796.02      987.54    134.17 o
  36   3   2       78.86      155.83    127.20 o
  37   3   2      440.38      396.89    116.00 o
 -36   4   2        0.76      608.55    321.80 o
 -35   4   2     1288.90     1124.37    295.17 o
 -34   4   2     1540.59     1268.02    200.93 o
 -33   4   2      486.02      412.04    172.13 o
 -32   4   2       51.04       66.56    134.96 o
 -31   4   2      756.12      976.54    157.44 o
 -30   4   2     3611.70     4370.96    316.92 o
 -29   4   2       45.72      129.91     83.89 o
 -28   4   2      260.36      374.62     94.88 o
 -27   4   2    12487.97    12562.18    479.85 o
 -26   4   2     1028.28      733.86    120.92 o
 -25   4   2      451.03      415.79    104.52 o
 -24   4   2     1237.85     1181.84     95.02 o
 -23   4   2     5541.86     5931.51    204.04 o
 -22   4   2     4607.41     4358.08    167.30 o
 -21   4   2     2099.99     2275.06     95.43 o
 -20   4   2     1432.42     1190.60    114.84 o
 -19   4   2     6014.95     6484.17    300.89 o
 -18   4   2     4091.61     3965.04    185.71 o
 -17   4   2     1232.91     1214.06     56.89 o
 -16   4   2      240.41      154.56     28.29 o
 -15   4   2    14441.09    14478.88    420.44 o
 -14   4   2      470.81      463.36     26.36 o
 -13   4   2        1.92       37.89     15.24 o
 -12   4   2      836.52      804.40     36.15 o
 -11   4   2    41519.37    40436.93   1104.73 o
 -10   4   2     1830.57     1920.60     67.25 o
  -9   4   2     1304.20     1281.04     53.70 o
  -8   4   2     9753.55    10626.77    321.68 o
  -7   4   2    45879.69    47213.46   1393.00 o
  -6   4   2     1399.05     1562.68     65.26 o
  -5   4   2    23457.77    24686.52    679.64 o
  -4   4   2     2411.32     2580.26     77.66 o
  -3   4   2    20168.11    20203.55    494.23 o
  -2   4   2     3175.02     3480.93     97.08 o
  -1   4   2     5117.86     5061.49    130.07 o
   0   4   2     6459.68     6917.67    250.94 o
   1   4   2     4492.09     4006.34    107.02 o
   2   4   2    12148.15    12307.41    280.25 o
   3   4   2    38033.03    38892.28    887.90 o
   4   4   2       81.27      108.65     16.95 o
   5   4   2     1788.19     1934.18     65.34 o
   6   4   2     8582.37     8496.03    201.21 o
   7   4   2    33913.88    34858.18    876.28 o
   8   4   2      710.73      676.21     33.70 o
   9   4   2    12348.60    13075.48    446.20 o
  10   4   2     8366.43     8341.11    260.31 o
  11   4   2     5343.92     5009.11    183.23 o
  12   4   2     6689.09     7205.79    213.27 o
  13   4   2     5851.79     5294.36    201.54 o
  14   4   2      676.09      689.22     50.43 o
  15   4   2     8355.42     9156.76    253.65 o
  16   4   2     7819.98     8072.44    241.68 o
  17   4   2      883.25      771.41    104.79 o
  18   4   2      800.00      679.45     50.36 o
  19   4   2     6052.23     6048.55    226.20 o
  20   4   2     7428.75     7444.82    230.35 o
  21   4   2      202.72      147.64     51.13 o
  22   4   2      348.78      367.76     59.58 o
  23   4   2     7198.88     7292.30    251.01 o
  24   4   2     2672.13     2645.55    143.46 o
  25   4   2      148.52       43.02     52.94 o
  26   4   2       77.90      126.28     83.62 o
  27   4   2    13623.84    13740.55    506.09 o
  28   4   2        5.58      -88.30     70.09 o
  29   4   2       56.71      225.48    107.22 o
  30   4   2      149.29      208.46     88.10 o
  31   4   2     5170.97     5477.02    290.77 o
  32   4   2     2120.72     2581.63    264.13 o
  33   4   2        9.71      -15.39     71.46 o
  34   4   2       31.10       11.98    106.67 o
  35   4   2     2241.70     2021.27    210.01 o
  36   4   2     3104.02     3432.38    272.91 o
 -35   5   2      354.05      -59.72    148.38 o
 -34   5   2      414.90      694.20    151.14 o
 -33   5   2     2491.54     2797.43    284.41 o
 -32   5   2     2832.39     3031.14    228.42 o
 -31   5   2     1482.12      994.27    152.74 o
 -30   5   2       49.91      581.35    221.89 o
 -29   5   2     3299.25     4206.04    320.00 o
 -28   5   2     5583.35     5224.65    280.42 o
 -27   5   2     3415.90     2896.60    202.24 o
 -26   5   2     1212.21     1188.36     92.77 o
 -25   5   2     2310.55     1967.55    157.03 o
 -24   5   2     6662.48     6341.73    273.42 o
 -23   5   2     1792.92     1822.52    134.00 o
 -22   5   2     1924.03     1688.85    133.57 o
 -21   5   2     2588.01     2935.80    151.27 o
 -20   5   2    10455.26    10662.89    392.89 o
 -19   5   2     1123.39     1204.45     80.51 o
 -18   5   2     6578.11     6978.08    295.13 o
 -17   5   2     4829.48     4655.42    176.59 o
 -16   5   2     3836.91     3913.23    182.69 o
 -15   5   2     4738.45     4606.34    208.12 o
 -14   5   2     4381.17     4201.88    144.76 o
 -13   5   2     6075.91     6387.80    182.03 o
 -12   5   2       42.12       19.05     15.79 o
 -11   5   2       29.61       26.40     16.51 o
 -10   5   2     7802.32     7991.93    209.38 o
  -9   5   2     4632.72     4318.79    136.73 o
  -8   5   2     2180.44     2200.07    105.29 o
  -7   5   2     5439.04     5896.99    161.97 o
  -6   5   2     7327.95     6837.62    178.01 o
  -5   5   2    12201.16    12636.62    335.55 o
  -4   5   2      543.49      362.67     44.87 o
  -3   5   2      397.97      460.56     32.34 o
  -2   5   2     8537.03     7890.92    206.18 o
  -1   5   2     1288.35     1045.55     51.23 o
   0   5   2     4986.79     4878.55    135.29 o
   1   5   2    21176.94    22643.54    534.23 o
   2   5   2    10559.17    10019.85    240.27 o
   3   5   2    22346.46    23313.96    543.78 o
   4   5   2      155.47      111.76     23.33 o
   5   5   2       35.72       94.20     20.94 o
   6   5   2    15457.61    15562.36    384.77 o
   7   5   2     9540.10     9294.08    240.74 o
   8   5   2       63.20       64.72     13.86 o
   9   5   2     2729.24     2471.44     81.70 o
  10   5   2    16732.83    15984.76    578.79 o
  11   5   2     2874.90     2767.71    143.95 o
  12   5   2     1341.79     1005.59     84.87 o
  13   5   2     3871.36     3660.76    150.14 o
  14   5   2    13162.51    13444.10    405.73 o
  15   5   2    17488.04    17499.70    646.59 o
  16   5   2     3595.58     3588.90    251.71 o
  17   5   2     6088.24     6178.76    191.38 o
  18   5   2    13495.80    12498.15    370.45 o
  19   5   2     9020.59     8605.02    368.88 o
  20   5   2        6.78       17.95     35.15 o
  21   5   2     2650.31     2243.62    184.56 o
  22   5   2     4539.42     4958.01    216.51 o
  23   5   2     4586.96     3895.79    197.53 o
  24   5   2     1695.16     1459.54    118.25 o
  25   5   2     1100.43     1092.07     90.93 o
  26   5   2      353.37      290.10     96.95 o
  27   5   2      137.62      372.92     74.67 o
  28   5   2      287.18      332.26     84.98 o
  29   5   2      571.61      422.31    103.67 o
  30   5   2        7.97       28.56     71.87 o
  31   5   2       14.21      -27.87    167.04 o
  32   5   2      261.36      231.04     86.98 o
  33   5   2      348.35      152.05     86.49 o
  34   5   2       18.09     -102.21     79.10 o
  35   5   2      203.50      208.68    174.26 o
 -34   6   2        4.36       81.47    192.53 o
 -33   6   2        5.17        4.41    124.26 o
 -32   6   2       33.65       19.62    109.03 o
 -31   6   2     1216.98     1483.14    175.46 o
 -30   6   2     2796.39     2328.81    361.17 o
 -29   6   2     1282.25     1528.55    179.28 o
 -28   6   2      216.79       39.71     95.09 o
 -27   6   2     1994.10     1983.45    197.60 o
 -26   6   2     4099.63     4034.09    262.77 o
 -25   6   2      516.55      664.66    113.78 o
 -24   6   2      102.32      -60.97     73.40 o
 -23   6   2     3428.42     3634.56    243.29 o
 -22   6   2        1.97      123.91     52.48 o
 -21   6   2     2704.45     2794.48    153.55 o
 -20   6   2     4336.80     4124.06    172.13 o
 -19   6   2       58.66      165.89     65.81 o
 -18   6   2     3969.54     3408.00    176.16 o
 -17   6   2      976.00      987.35     70.28 o
 -16   6   2      148.48      167.50     68.27 o
 -15   6   2      285.33      104.61     78.72 o
 -14   6   2      956.51      753.93     82.22 o
 -13   6   2     1125.14     1150.12     68.72 o
 -12   6   2      280.68      179.92     28.35 o
 -11   6   2      110.74      131.61     29.30 o
 -10   6   2      800.68      922.18     50.93 o
  -9   6   2      299.79      266.91     57.81 o
  -8   6   2        3.65       62.89     77.05 o
  -7   6   2     7988.82     8502.84    236.57 o
  -6   6   2     1564.20     2009.63    114.97 o
  -5   6   2     3436.82     3839.41    111.93 o
  -4   6   2     4316.66     4492.91    151.50 o
  -3   6   2     6977.92     6729.86    208.78 o
  -2   6   2    12800.75    13113.49    369.36 o
  -1   6   2     1229.72     1341.10     56.16 o
   0   6   2     2333.20     2352.05     98.01 o
   1   6   2       41.19      133.29     34.95 o
   2   6   2     7318.49     7118.04    188.33 o
   3   6   2     3806.19     3983.93    108.71 o
   4   6   2      783.48      838.50     44.46 o
   5   6   2     2422.00     2818.58    100.09 o
   6   6   2    14236.46    14982.78    388.16 o
   7   6   2     2380.41     2193.28    102.50 o
   8   6   2      544.98      609.94     42.17 o
   9   6   2     6284.02     6095.95    189.74 o
  10   6   2      854.73      979.13     72.09 o
  11   6   2      125.61      226.47     46.18 o
  12   6   2     2530.25     2372.63    105.37 o
  13   6   2     2099.13     1661.04    105.49 o
  14   6   2       43.64      101.46     44.86 o
  15   6   2     1365.18     1351.57     93.28 o
  16   6   2     6940.91     6901.29    239.15 o
  17   6   2    10187.66    10567.49    316.76 o
  18   6   2       41.84      174.43     84.36 o
  19   6   2       18.94       46.24     38.97 o
  20   6   2      421.42      518.22     72.77 o
  21   6   2        5.15      -83.36     55.57 o
  22   6   2      510.64      228.31     66.13 o
  23   6   2      236.78      228.18     72.51 o
  24   6   2      678.41      991.16     86.55 o
  25   6   2        2.96       65.52     54.93 o
  26   6   2      656.50      646.98     89.51 o
  27   6   2     5280.86     5302.64    363.44 o
  28   6   2      526.62      219.46    104.92 o
  29   6   2        4.09       66.68     82.35 o
  30   6   2      756.70      689.71    123.23 o
  31   6   2        4.47      -28.90     75.66 o
  32   6   2        8.51      309.44    160.55 o
  33   6   2       26.68      126.85     87.50 o
  34   6   2      118.83      -22.91    110.77 o
 -32   7   2     4561.58     4954.95    495.12 o
 -31   7   2      669.31      642.53    135.65 o
 -30   7   2     1447.62     2325.51    270.02 o
 -29   7   2       32.87      213.47    179.33 o
 -28   7   2    10058.35    10995.76    493.34 o
 -27   7   2        3.06     -102.33     70.63 o
 -26   7   2     1507.78     1831.30    163.14 o
 -25   7   2      145.04       12.28     69.15 o
 -24   7   2    15236.73    15586.54    588.17 o
 -23   7   2     1729.79     1587.94    164.37 o
 -22   7   2     4150.47     4506.69    222.60 o
 -21   7   2      216.00      392.52    124.94 o
 -20   7   2     9809.13    10080.25    397.67 o
 -19   7   2     1021.35      966.02     96.69 o
 -18   7   2     2749.29     2950.69    149.89 o
 -17   7   2     1915.44     2164.57    130.11 o
 -16   7   2     4507.04     4590.23    213.23 o
 -15   7   2     4617.15     4646.44    266.99 o
 -14   7   2    12586.56    12474.64    380.72 o
 -13   7   2     1751.00     1783.12    114.45 o
 -12   7   2     6395.00     6842.82    226.26 o
 -11   7   2    13838.56    13682.04    482.91 o
 -10   7   2    10072.71     9187.11    281.42 o
  -9   7   2     1305.00     1224.12     69.32 o
  -8   7   2      721.98      689.58     55.81 o
  -7   7   2     2305.60     2441.44    101.59 o
  -6   7   2    17997.91    18054.90    476.65 o
  -5   7   2     3816.13     3737.62    160.64 o
  -4   7   2      814.37      682.99     54.86 o
  -3   7   2      507.53      297.35     55.58 o
  -2   7   2    17253.66    17984.85    475.42 o
  -1   7   2    14807.00    14730.21    423.71 o
   0   7   2      271.58      365.86     39.48 o
   1   7   2     9676.14     9644.36    283.73 o
   2   7   2    20892.38    21290.02    557.08 o
   3   7   2      728.25      593.70     81.76 o
   4   7   2     1836.16     1743.33     83.35 o
   5   7   2     4716.77     4538.43    157.87 o
   6   7   2    16526.51    16612.07    451.59 o
   7   7   2     1058.77      826.18     56.16 o
   8   7   2     6174.93     5845.59    255.57 o
   9   7   2      970.29      855.78     66.97 o
  10   7   2    41794.67    42149.63   1107.38 o
  11   7   2      413.78      345.36     74.54 o
  12   7   2      299.50      435.40     62.60 o
  13   7   2       16.65       90.48     44.80 o
  14   7   2    10640.77    11015.53    320.10 o
  15   7   2     2434.47     2222.53    115.46 o
  16   7   2     2024.05     2441.68    135.15 o
  17   7   2      113.15      135.61     58.14 o
  18   7   2     6634.31     7188.16    241.28 o
  19   7   2     2287.14     2256.89    112.91 o
  20   7   2     8772.54     8318.76    324.23 o
  21   7   2      879.71      633.68     90.04 o
  22   7   2     4128.96     4408.56    190.36 o
  23   7   2     5820.87     5760.93    252.82 o
  24   7   2     2759.12     3185.38    225.14 o
  25   7   2        4.82        9.47     66.49 o
  26   7   2     1014.34      632.52    105.39 o
  27   7   2      648.13     1255.68    273.10 o
  28   7   2     1531.83     1496.15    129.70 o
  29   7   2     1819.79     2438.96    245.53 o
  30   7   2      773.99     1076.46    227.01 o
  31   7   2      850.03      741.94    152.20 o
  32   7   2      888.33      667.50    148.49 o
 -30   8   2      987.98     1581.07    209.67 o
 -29   8   2      179.17      473.00    224.41 o
 -28   8   2      291.07      384.96    100.70 o
 -27   8   2      282.26      237.96    106.49 o
 -26   8   2      706.04      763.40    198.45 o
 -25   8   2       16.53        9.76    109.12 o
 -24   8   2      110.27       60.65     77.87 o
 -23   8   2      322.86      519.02    123.45 o
 -22   8   2       22.97      142.55     76.26 o
 -21   8   2     2713.65     2871.43    191.56 o
 -20   8   2      284.50      490.74     79.40 o
 -19   8   2     5486.60     5884.80    270.94 o
 -18   8   2     2299.58     2424.77    181.56 o
 -17   8   2      330.75      209.72     77.41 o
 -16   8   2     1032.61     1076.54     72.29 o
 -15   8   2     6078.75     6037.09    267.85 o
 -14   8   2     1897.00     2138.16    122.37 o
 -13   8   2     4036.35     3476.15    200.48 o
 -12   8   2      147.37      -49.34    100.45 o
 -11   8   2     5443.18     5520.43    200.26 o
 -10   8   2     3400.11     3994.40    289.72 o
  -9   8   2     5654.04     5069.81    223.51 o
  -8   8   2      771.52      764.70     61.63 o
  -7   8   2    16022.25    15752.55    456.15 o
  -6   8   2      592.37      739.71     66.48 o
  -5   8   2       76.50      267.86     59.80 o
  -4   8   2     7709.69     6491.41    253.29 o
  -3   8   2      764.75      784.53     66.99 o
  -2   8   2     2130.53     2130.24    104.36 o
  -1   8   2     4317.80     4784.35    183.79 o
   0   8   2    37548.97    38536.36   1094.32 o
   1   8   2     3484.30     3882.06    132.00 o
   2   8   2     1653.05     1658.64     83.53 o
   3   8   2      310.76      319.35     49.57 o
   4   8   2    15446.19    15887.57    457.33 o
   5   8   2     2900.12     3053.15    139.13 o
   6   8   2    12901.66    12229.47    431.91 o
   7   8   2       50.31       -9.74     44.18 o
   8   8   2     2093.37     1914.31    116.72 o
   9   8   2      502.61      780.30     57.92 o
  10   8   2     8094.80     8305.67    262.70 o
  11   8   2       34.25       28.28     44.52 o
  12   8   2      919.37     1091.58     96.72 o
  13   8   2        3.21       49.78     46.36 o
  14   8   2     2439.15     3039.83    278.10 o
  15   8   2     4766.59     4617.91    205.16 o
  16   8   2     2367.48     2021.22    143.91 o
  17   8   2      182.04      241.59     73.25 o
  18   8   2     3562.08     3534.08    151.22 o
  19   8   2     2936.69     2962.46    159.92 o
  20   8   2      346.43      329.86    112.32 o
  21   8   2       27.96      123.56     56.98 o
  22   8   2      164.41      196.44     72.34 o
  23   8   2     1479.26     1060.97    176.48 o
  24   8   2      608.10      798.73    112.72 o
  25   8   2      612.70      628.78    182.44 o
  26   8   2        5.32      -21.17     74.32 o
  27   8   2     1388.89     1456.29    231.62 o
  28   8   2     1410.20     2370.48    272.51 o
  29   8   2     2809.72     2715.27    304.05 o
  30   8   2      113.17      307.43    132.82 o
 -28   9   2      232.13      296.51    135.47 o
 -27   9   2      847.19      597.26    101.44 o
 -26   9   2        0.26      -20.73    138.95 o
 -25   9   2     6803.86     7269.48    476.24 o
 -24   9   2     2468.98     2571.66    193.59 o
 -23   9   2       37.76      228.44    134.92 o
 -22   9   2      131.11      152.74     92.07 o
 -21   9   2     8612.32     8581.01    467.50 o
 -20   9   2     2211.31     2086.39    143.41 o
 -19   9   2     1703.84     1971.74    128.58 o
 -18   9   2       11.17       -1.56     50.77 o
 -17   9   2    12786.29    13533.76    489.95 o
 -16   9   2        4.21       53.47     59.12 o
 -15   9   2     3293.80     3480.08    218.04 o
 -14   9   2      166.79      402.86     85.91 o
 -13   9   2    10283.25    10289.50    676.68 o
 -12   9   2      376.46      669.66    133.03 o
 -11   9   2     1488.56     1485.33    114.78 o
 -10   9   2       33.35        0.41     37.27 o
  -9   9   2    11200.08    10924.23    404.62 o
  -8   9   2      245.56      159.42     41.73 o
  -7   9   2     8380.84     7788.99    296.47 o
  -6   9   2     1225.27     1339.60    111.10 o
  -5   9   2     5690.09     5790.54    295.15 o
  -4   9   2     2991.10     3190.79    134.84 o
  -3   9   2    12684.66    12755.69    784.82 o
  -2   9   2     1994.52     2049.62    119.24 o
  -1   9   2    14093.22    13768.76    717.60 o
   0   9   2     1806.26     1746.31    127.10 o
   1   9   2    13855.98    12022.01    640.52 o
   2   9   2      101.36      130.44     59.38 o
   3   9   2     6521.97     6001.40    211.35 o
   4   9   2     3253.71     3067.03    170.33 o
   5   9   2     4403.65     4333.89    163.21 o
   6   9   2      263.81      221.07     41.81 o
   7   9   2    12117.95    11901.79    423.15 o
   8   9   2     4661.25     4864.15    196.73 o
   9   9   2     2799.50     3151.49    151.78 o
  10   9   2      438.06      363.63     99.86 o
  11   9   2      824.57      605.37    155.21 o
  12   9   2     4577.82     5269.69    238.03 o
  13   9   2    13744.90    13475.20    758.08 o
  14   9   2     2465.86     2369.55    139.96 o
  15   9   2     1490.26     1927.42    120.94 o
  16   9   2     5022.96     4604.60    381.96 o
  17   9   2    10259.43    10876.95    352.17 o
  18   9   2     2619.85     2917.97    148.41 o
  19   9   2     3192.91     2841.86    148.61 o
  20   9   2       27.83       -6.26     65.83 o
  21   9   2     6487.36     6728.25    366.20 o
  22   9   2     1724.60     1448.47    154.91 o
  23   9   2      126.28      329.30    113.71 o
  24   9   2      513.09      827.15    115.25 o
  25   9   2     5802.68     6075.18    327.62 o
  26   9   2     1641.92     1617.34    135.74 o
  27   9   2      776.00     1105.63    198.39 o
 -25  10   2     1380.54     1497.88    201.61 o
 -24  10   2     1202.60     1211.27    168.16 o
 -23  10   2     5126.96     5299.79    352.79 o
 -22  10   2     2363.40     2413.46    329.83 o
 -21  10   2       32.33      177.31     84.34 o
 -20  10   2     3044.07     3341.29    224.45 o
 -19  10   2     5557.11     5680.97    272.72 o
 -18  10   2     3462.19     4032.50    266.60 o
 -17  10   2      487.93      565.47    119.17 o
 -16  10   2     6931.91     7575.40    354.63 o
 -15  10   2      394.78      531.00     81.06 o
 -14  10   2      945.01      812.47    126.27 o
 -13  10   2     6580.69     7109.91    340.15 o
 -12  10   2    10484.62    11046.34    487.32 o
 -11  10   2        4.45      162.79     77.55 o
 -10  10   2      651.28      792.10    105.73 o
  -9  10   2     5309.48     5872.00    456.26 o
  -8  10   2     9845.96    11148.29    387.32 o
  -7  10   2      272.93       71.46     49.40 o
  -6  10   2       49.92      117.29     61.01 o
  -5  10   2     1091.50     1430.09    122.28 o
  -4  10   2    15417.63    15852.90    600.34 o
  -3  10   2       15.32       59.95     73.07 o
  -2  10   2       36.68       73.94     60.31 o
  -1  10   2       21.95      -10.87     66.29 o
   0  10   2     5975.65     5810.76    253.79 o
   1  10   2      423.80      300.63     51.64 o
   2  10   2      113.87      176.49     54.00 o
   3  10   2     3050.29     2482.79    159.88 o
   4  10   2     5257.55     5392.86    257.19 o
   5  10   2       12.71      130.29     51.24 o
   6  10   2       81.43       89.42     43.66 o
   7  10   2     7710.80     7796.83    307.58 o
   8  10   2     6349.79     5828.77    357.07 o
   9  10   2       95.31      218.64     78.73 o
  10  10   2     2254.83     2074.98    149.69 o
  11  10   2     1675.20     1310.13    225.76 o
  12  10   2     7195.47     7485.61    366.46 o
  13  10   2      539.64      663.09    176.83 o
  14  10   2     3561.08     3263.84    198.12 o
  15  10   2     2462.93     2253.54    214.63 o
  16  10   2     3082.58     2503.59    181.68 o
  17  10   2      152.16      242.07     77.65 o
  18  10   2     7431.39     8578.95    365.33 o
  19  10   2     1122.37      703.76    138.53 o
  20  10   2       14.31      164.01     96.24 o
  21  10   2     2132.57     2219.84    205.75 o
  22  10   2     6425.12     6378.78    392.08 o
  23  10   2     3992.16     3888.39    239.81 o
  24  10   2      581.64      856.09    134.70 o
 -21  11   2        1.30       93.20     98.29 o
 -20  11   2     4294.68     4834.20    361.01 o
 -19  11   2       67.80       77.48    144.34 o
 -18  11   2      392.73      311.50     80.53 o
 -17  11   2      633.17      284.60    113.55 o
 -16  11   2     2601.54     3426.80    348.58 o
 -15  11   2      252.74      294.15     89.48 o
 -14  11   2     4556.24     4783.29    356.71 o
 -13  11   2      142.82       99.64     68.64 o
 -12  11   2     5235.10     5950.26    446.85 o
 -11  11   2      651.23      673.36    110.13 o
 -10  11   2    11833.44    13458.80    625.56 o
  -9  11   2     1096.38      645.96    115.33 o
  -8  11   2     3825.74     4545.20    278.52 o
  -7  11   2     4077.40     4341.04    298.00 o
  -6  11   2    16059.89    16160.27    682.98 o
  -5  11   2      202.86       76.73     51.82 o
  -4  11   2     4976.72     5283.12    245.97 o
  -3  11   2     2498.42     2854.73    190.23 o
  -2  11   2    15292.33    16390.34    768.33 o
  -1  11   2       64.40       98.19     79.25 o
   0  11   2      499.88      504.44     94.63 o
   1  11   2     2872.10     2875.98    182.86 o
   2  11   2     9094.95     8944.94    421.64 o
   3  11   2     1566.37     1595.98    184.87 o
   4  11   2      468.62      562.42     81.64 o
   5  11   2     2980.34     3264.73    208.98 o
   6  11   2     7930.68     7468.67    365.93 o
   7  11   2       14.42       18.29     62.61 o
   8  11   2     4330.51     4987.61    277.71 o
   9  11   2     9187.04     9327.41    399.73 o
  10  11   2     4124.37     3172.32    274.21 o
  11  11   2     1314.20     1550.63    151.42 o
  12  11   2     2829.25     2750.06    214.53 o
  13  11   2       18.15      202.91     94.97 o
  14  11   2      677.59      930.70    110.29 o
  15  11   2      496.48      919.38    152.49 o
  16  11   2     2545.39     2606.24    176.44 o
  17  11   2        2.58      130.89     91.12 o
  18  11   2      801.53     1254.51    126.33 o
  19  11   2      914.10      936.53    153.14 o
  20  11   2     5213.62     5260.47    351.26 o
  21  11   2      117.89      317.20    143.48 o
 -15  12   2     7019.97     6829.41    365.17 o
 -14  12   2      367.06      439.28     98.34 o
 -13  12   2      141.91      256.50     97.91 o
 -12  12   2       71.98     -106.97     85.37 o
 -11  12   2     5560.92     4823.68    276.60 o
 -10  12   2      399.32      424.91    146.26 o
  -9  12   2     1379.23     1178.43    127.02 o
  -8  12   2       41.69      168.71     95.87 o
  -7  12   2     3701.11     4159.20    328.37 o
  -6  12   2      570.66      777.10    119.88 o
  -5  12   2     3853.84     4242.57    283.53 o
  -4  12   2      794.21      414.65    177.51 o
  -3  12   2     3137.24     3327.78    186.51 o
  -2  12   2     1445.61     1256.20    141.84 o
  -1  12   2     4995.27     4631.17    241.04 o
   0  12   2      576.73      553.48     85.92 o
   1  12   2     4827.20     4788.32    291.63 o
   2  12   2      426.38      549.56     83.10 o
   3  12   2     2614.81     2816.84    156.60 o
   4  12   2     1252.84      811.39    142.39 o
   5  12   2     3823.84     4547.34    260.97 o
   6  12   2      898.78      915.04    122.88 o
   7  12   2     3836.52     3458.37    256.36 o
   8  12   2       59.52      -42.60     72.10 o
   9  12   2     1290.27     1454.56    140.35 o
  10  12   2     2364.30     2314.66    255.23 o
  11  12   2     3443.10     3292.76    215.88 o
  12  12   2        1.36       27.67     70.40 o
  13  12   2       30.54     -123.83     88.12 o
  14  12   2     1281.62     1283.70    162.95 o
  15  12   2     4428.25     5423.11    453.24 o
  -5  13   2     3023.23     3271.28    256.32 o
  -4  13   2     2585.62     2058.52    261.26 o
  -3  13   2     2235.70     1680.50    189.42 o
  -2  13   2       45.41      -45.45     77.22 o
  -1  13   2     2323.80     2249.37    206.96 o
   0  13   2      417.29      327.56     74.66 o
   1  13   2     1087.46      784.44    235.32 o
   2  13   2      740.57      498.37    115.59 o
   3  13   2      886.86     1250.13    184.90 o
   4  13   2       36.66       72.94     90.88 o
   5  13   2      967.11      532.65    111.74 o
 -38   1   3     1181.94      980.14    157.87 o
 -37   1   3      871.07      915.11    114.66 o
 -36   1   3     7348.11     7552.85    436.16 o
 -35   1   3     3780.71     3861.06    238.50 o
 -34   1   3     1477.34     1993.76    167.43 o
 -33   1   3     3068.80     3640.94    189.82 o
 -32   1   3    10011.54     9159.32    372.95 o
 -31   1   3     6096.55     6171.35    297.75 o
 -30   1   3      302.17      206.49     68.31 o
 -29   1   3     2456.05     2482.95    134.99 o
 -28   1   3     5655.23     6118.57    241.16 o
 -27   1   3     8271.25     9298.12    340.60 o
 -26   1   3       44.57      181.76     47.74 o
 -25   1   3    26131.01    27003.66    742.18 o
 -24   1   3     1001.92      978.67     78.30 o
 -23   1   3     9804.66     9599.38    263.92 o
 -22   1   3      730.15      754.63     57.20 o
 -21   1   3     6756.41     6775.61    194.96 o
 -20   1   3     1438.11     1489.77     66.08 o
 -19   1   3    10314.18    10378.63    285.10 o
 -18   1   3     2495.56     2398.24     87.73 o
 -17   1   3     9823.60    10355.47    270.44 o
 -16   1   3    14111.86    13966.43    364.61 o
 -15   1   3     1055.18     1145.14     49.51 o
 -14   1   3      176.33      152.26     21.74 o
 -13   1   3     9906.97     9839.61    228.33 o
 -12   1   3     2120.68     1860.97     61.55 o
 -11   1   3     1939.62     1985.51     73.94 o
 -10   1   3     2794.57     2598.79     71.43 o
  -9   1   3    60561.28    61124.17   1364.06 o
  -8   1   3     1117.53     1120.69     56.21 o
  -7   1   3    20796.67    21024.21    444.70 o
  -6   1   3     1002.73      965.83     29.71 o
  -5   1   3    10502.39    10190.86    209.14 o
  -4   1   3     7124.83     7221.74    152.32 o
  -3   1   3     5168.38     5189.18    124.86 o
  -2   1   3    35285.05    33050.54   1159.71 o
  -1   1   3     9664.85     9957.59    189.68 o
   0   1   3     3179.30     2953.13     62.94 o
   1   1   3     5178.30     5364.87    107.63 o
   2   1   3    25215.55    24833.77    506.44 o
   3   1   3   126382.77   128014.81   2844.17 o
   4   1   3    75998.13    77913.74   1963.53 o
   5   1   3    11979.51    11882.30    286.62 o
   6   1   3    15610.45    15667.22    382.59 o
   7   1   3    78365.51    78686.69   1777.80 o
   8   1   3      422.27      263.58     39.04 o
   9   1   3    40620.01    39583.05   1025.01 o
  10   1   3    22934.17    22404.60    538.99 o
  11   1   3    31514.87    29947.69    719.93 o
  12   1   3     5387.79     5936.06    150.27 o
  13   1   3    30087.14    30661.30    767.71 o
  14   1   3    12929.44    12833.93    303.63 o
  15   1   3    10827.47     9481.60    238.88 o
  16   1   3      153.45      192.71     29.50 o
  17   1   3     1184.63     1036.83     46.18 o
  18   1   3     3843.59     3495.87    117.51 o
  19   1   3     1693.37     1539.51     64.64 o
  20   1   3     1166.87     1159.74     61.07 o
  21   1   3     9533.88     8991.60    243.49 o
  22   1   3    14696.66    14626.92    445.51 o
  23   1   3       17.28      112.63     45.65 o
  24   1   3     1112.72     1009.93     79.87 o
  25   1   3     8596.88     8165.04    311.10 o
  26   1   3     2127.87     2403.16    129.28 o
  27   1   3       14.67       74.61     51.99 o
  28   1   3     2183.81     2523.04    161.35 o
  29   1   3     3119.91     2857.42    173.47 o
  30   1   3      876.01      985.83     94.31 o
  31   1   3     1298.07     1239.34    101.49 o
  32   1   3     1752.90     1950.54    135.12 o
  33   1   3      295.37      336.65     80.06 o
  34   1   3      527.09      315.38     69.87 o
  35   1   3      628.29      660.82    105.67 o
  36   1   3     1940.02     2062.16    139.34 o
  37   1   3     2088.12     2071.02    229.22 o
  38   1   3     1194.12     1289.82    176.70 o
 -37   2   3      466.87      840.17    186.68 o
 -36   2   3       37.79      -90.43    114.95 o
 -35   2   3      236.16      185.72     87.41 o
 -34   2   3       33.18      184.51    160.22 o
 -33   2   3      467.95      205.21     87.18 o
 -32   2   3     3276.18     3548.52    218.42 o
 -31   2   3      507.41      617.87     88.17 o
 -30   2   3     1616.03     1761.52    143.41 o
 -29   2   3       74.59       -6.55     60.39 o
 -28   2   3       98.31      127.28     60.44 o
 -27   2   3      491.07      489.42     73.88 o
 -26   2   3     2180.50     2534.24    152.75 o
 -25   2   3      245.31      184.75     38.26 o
 -24   2   3     7060.95     6678.65    220.55 o
 -23   2   3     1337.34     1531.60     84.59 o
 -22   2   3     3280.79     3481.73    133.40 o
 -21   2   3     1494.05     1471.32     82.33 o
 -20   2   3      170.62      211.65     29.23 o
 -19   2   3     2643.50     2459.83     95.14 o
 -18   2   3    18482.66    17855.56    442.94 o
 -17   2   3      939.52      866.83     45.45 o
 -16   2   3     1241.74     1098.86     55.73 o
 -15   2   3     4079.19     4101.94    112.75 o
 -14   2   3    39991.35    39897.26    908.83 o
 -13   2   3      865.41      772.01     64.05 o
 -12   2   3      877.81      798.26     45.63 o
 -11   2   3    10447.88    11557.75    267.89 o
 -10   2   3     7648.43     6626.69    163.44 o
  -9   2   3      675.58      734.09     31.91 o
  -8   2   3     9913.79    10134.64    224.31 o
  -7   2   3    19885.66    20523.40    471.64 o
  -6   2   3    45268.48    45049.02   1115.56 o
  -5   2   3     3332.22     3518.86     93.33 o
  -4   2   3    65983.46    67614.55   1597.50 o
  -3   2   3    18493.43    18388.32    448.96 o
  -2   2   3    17599.32    18299.96    408.86 o
  -1   2   3     1751.98     1853.47     50.86 o
   0   2   3     2826.13     3171.90     79.40 o
   1   2   3      645.45      689.10     27.58 o
   2   2   3     3792.68     4184.01    105.28 o
   3   2   3      165.25      110.32     19.27 o
   4   2   3    36446.96    38058.66    987.12 o
   5   2   3    18462.23    18577.77    824.50 o
   6   2   3      909.24      817.70     43.29 o
   7   2   3       11.07      -20.71     13.81 o
   8   2   3      337.63      470.40     26.70 o
   9   2   3     5191.72     5013.75    131.54 o
  10   2   3     8621.36     8910.98    210.04 o
  11   2   3      380.69      444.70     24.63 o
  12   2   3    11402.10    11972.30    283.02 o
  13   2   3      772.01      785.89     38.61 o
  14   2   3     7032.09     7554.06    223.11 o
  15   2   3        6.94       70.59     26.36 o
  16   2   3     5892.47     5627.45    155.61 o
  17   2   3     6066.32     6126.28    155.68 o
  18   2   3     4286.95     4255.15    114.72 o
  19   2   3     4622.80     4747.33    183.33 o
  20   2   3     7176.35     7201.60    228.05 o
  21   2   3     2037.28     1996.60    109.42 o
  22   2   3       12.66      -27.80     27.53 o
  23   2   3      230.49      332.10     46.21 o
  24   2   3    24653.00    25357.28    754.28 o
  25   2   3       69.59      229.34     91.32 o
  26   2   3      459.00      390.63     57.97 o
  27   2   3      422.74      431.34     87.57 o
  28   2   3    10482.59    10536.38    771.48 o
  29   2   3      996.21     1078.50    104.20 o
  30   2   3      626.06      375.68     84.35 o
  31   2   3      198.62      249.69     86.39 o
  32   2   3     5292.34     5377.16    258.49 o
  33   2   3      979.50     1136.32    118.82 o
  34   2   3     2948.08     2500.88    188.32 o
  35   2   3      213.44      171.57     95.99 o
  36   2   3      760.72      903.15    147.25 o
  37   2   3      316.64      207.38    101.05 o
 -37   3   3      600.28     1278.55    275.37 o
 -36   3   3     2016.82     2158.27    258.53 o
 -35   3   3       79.86      207.77    140.78 o
 -34   3   3      851.13      712.33    223.03 o
 -33   3   3       38.23       62.11    135.73 o
 -32   3   3     8137.21     8528.17    449.50 o
 -31   3   3       50.70      169.27     64.35 o
 -30   3   3     5658.86     5563.41    234.02 o
 -29   3   3     1896.71     1641.04    105.48 o
 -28   3   3     9316.97    10048.49    392.76 o
 -27   3   3      635.69      995.28    112.06 o
 -26   3   3     4335.84     4522.13    262.91 o
 -25   3   3     4273.58     4205.35    157.63 o
 -24   3   3    10340.54    10730.24    350.62 o
 -23   3   3     1165.62     1081.52     66.27 o
 -22   3   3      949.15     1052.64     78.74 o
 -21   3   3     1668.60     1781.00    129.23 o
 -20   3   3    22855.20    22693.77    690.09 o
 -19   3   3     4645.64     4439.32    133.89 o
 -18   3   3     1892.12     1811.20     65.31 o
 -17   3   3     6370.09     6271.20    164.78 o
 -16   3   3    32560.32    30668.80    823.50 o
 -15   3   3     3404.11     3437.61    103.11 o
 -14   3   3     9322.47     9639.79    239.69 o
 -13   3   3      914.68      720.55     38.91 o
 -12   3   3    20196.42    18746.00    442.17 o
 -11   3   3    10908.01    11031.60    282.82 o
 -10   3   3     6809.70     6814.93    179.81 o
  -9   3   3      377.81      141.47     26.16 o
  -8   3   3    12110.20    10745.48    317.03 o
  -7   3   3    58220.56    60559.44   1454.36 o
  -6   3   3     3790.83     3651.11    112.57 o
  -5   3   3    11042.03    10695.76    286.70 o
  -4   3   3    18075.61    17828.44    439.98 o
  -3   3   3      287.12      452.90     31.89 o
  -2   3   3    19478.11    18792.01    430.78 o
  -1   3   3     9693.03    10099.88    233.63 o
   0   3   3    53242.64    53847.31   1546.05 o
   1   3   3    23901.90    22632.59    606.35 o
   2   3   3    28382.39    27848.10    796.89 o
   3   3   3      493.76      450.32     35.05 o
   4   3   3    38362.26    39063.44    944.54 o
   5   3   3    28765.80    29750.76    734.10 o
   6   3   3    30440.15    30167.34    745.01 o
   7   3   3    11189.79    12514.60    302.76 o
   8   3   3     5405.94     4707.94    131.55 o
   9   3   3      216.13      367.23     26.43 o
  10   3   3    12310.06    11767.56    258.32 o
  11   3   3       23.86       54.23     14.68 o
  12   3   3    13324.74    12919.64    285.18 o
  13   3   3       15.99      -15.15     18.16 o
  14   3   3    22220.97    21324.37    504.34 o
  15   3   3        0.54        5.45     14.32 o
  16   3   3     1513.75     1303.42     60.51 o
  17   3   3     3499.86     3549.76     99.89 o
  18   3   3    35352.60    36447.40    875.64 o
  19   3   3      581.88      679.00     40.00 o
  20   3   3     2648.39     2506.67     90.95 o
  21   3   3      768.26      665.95     50.73 o
  22   3   3    14091.42    13518.20    382.87 o
  23   3   3     1523.45     1402.99     80.66 o
  24   3   3     1638.47     1600.46     85.56 o
  25   3   3     1642.01     1871.53    131.89 o
  26   3   3     5720.00     5780.67    227.66 o
  27   3   3      135.32      201.92     54.89 o
  28   3   3     2565.10     2599.67    125.49 o
  29   3   3      733.55      544.73    115.35 o
  30   3   3     5526.46     5195.09    294.62 o
  31   3   3      454.76      671.49    125.81 o
  32   3   3     2562.57     2835.83    283.84 o
  33   3   3        3.61      263.02    120.37 o
  34   3   3     3763.19     3858.07    239.27 o
  35   3   3      432.00      729.39    133.41 o
  36   3   3     4144.05     3667.64    265.97 o
  37   3   3      368.41      839.06    149.43 o
 -36   4   3     1591.98     1502.93    254.21 o
 -35   4   3      328.16      136.87    129.84 o
 -34   4   3      387.31      376.01    123.12 o
 -33   4   3     5182.06     5582.99    375.66 o
 -32   4   3     3754.79     3821.72    335.09 o
 -31   4   3      935.16      656.98    181.10 o
 -30   4   3      120.01      523.02    200.84 o
 -29   4   3     5930.94     6352.57    455.78 o
 -28   4   3     6479.71     6695.15    316.92 o
 -27   4   3     1992.72     2320.37    214.02 o
 -26   4   3      132.43      160.88     53.73 o
 -25   4   3    11504.52    11206.22    406.61 o
 -24   4   3     4128.42     4319.14    164.59 o
 -23   4   3     8985.08     9425.34    313.05 o
 -22   4   3      959.28      715.14     62.32 o
 -21   4   3     7825.56     7420.98    264.29 o
 -20   4   3    10530.80     9873.51    306.69 o
 -19   4   3    16262.28    17101.62    640.08 o
 -18   4   3     3898.37     3720.96    195.17 o
 -17   4   3     9740.53    10845.51    349.10 o
 -16   4   3      869.07      884.72     55.89 o
 -15   4   3    27842.37    27229.77    852.02 o
 -14   4   3      543.47      552.49     43.32 o
 -13   4   3     1290.68     1006.29     48.09 o
 -12   4   3      972.62      736.21     43.45 o
 -11   4   3    20369.69    21817.24    623.29 o
 -10   4   3     3618.70     3744.87    135.62 o
  -9   4   3    54111.25    57161.99   1503.22 o
  -8   4   3       82.13      133.75     25.04 o
  -7   4   3    41582.23    39088.64   1228.70 o
  -6   4   3        5.40       12.46     19.91 o
  -5   4   3    30755.35    30316.61    806.09 o
  -4   4   3     1664.15     1774.31     74.91 o
  -3   4   3    72113.48    72968.69   1945.75 o
  -2   4   3     2234.16     2609.11     82.35 o
  -1   4   3     4035.53     4154.76    126.98 o
   0   4   3     1245.04     1305.35     53.66 o
   1   4   3    95640.55    99075.52   2407.40 o
   2   4   3       16.36       30.72     17.88 o
   3   4   3     4838.76     4804.10    146.27 o
   4   4   3     2524.35     2715.18     74.02 o
   5   4   3    27969.65    26627.65    654.88 o
   6   4   3     2428.90     2364.09     83.23 o
   7   4   3     2647.64     3235.92    102.02 o
   8   4   3      146.97      181.96     21.32 o
   9   4   3    34827.98    33803.94    818.07 o
  10   4   3     1375.80     1000.99     54.92 o
  11   4   3    24964.16    25842.54    757.78 o
  12   4   3        4.64       -1.27     24.78 o
  13   4   3    14523.33    13343.66    545.77 o
  14   4   3     7764.55     7184.11    249.96 o
  15   4   3    25248.03    24583.75    796.71 o
  16   4   3        9.53       95.35     31.93 o
  17   4   3     7020.48     7361.86    217.82 o
  18   4   3     1302.81     1274.49     77.30 o
  19   4   3    46280.23    45171.47   1269.67 o
  20   4   3      143.46      257.70     30.81 o
  21   4   3      419.11      345.75     42.62 o
  22   4   3    10032.08    10008.13    374.60 o
  23   4   3     4654.52     4621.38    277.24 o
  24   4   3      198.85      248.34     57.67 o
  25   4   3     2604.14     2194.45    140.19 o
  26   4   3        6.48       24.17     71.87 o
  27   4   3    13200.59    14933.96    564.70 o
  28   4   3      166.59      105.67     82.84 o
  29   4   3      383.24      332.41    103.88 o
  30   4   3      852.12     1028.85    103.94 o
  31   4   3     8179.20     8330.72    429.71 o
  32   4   3      343.72      614.60    105.31 o
  33   4   3     1273.89      972.02    192.72 o
  34   4   3       61.81      297.74    119.81 o
  35   4   3     5975.48     6428.72    392.35 o
  36   4   3       24.83       86.10    138.44 o
 -35   5   3     2791.53     2705.67    314.17 o
 -34   5   3     4031.03     3764.35    472.23 o
 -33   5   3        1.01       48.44    120.54 o
 -32   5   3      814.46      746.46    130.79 o
 -31   5   3     1526.83     1672.00    217.61 o
 -30   5   3     2950.14     3001.32    267.18 o
 -29   5   3      533.95      405.30     93.62 o
 -28   5   3     1606.61     1718.54    155.84 o
 -27   5   3     1793.28     2524.16    250.17 o
 -26   5   3     6986.47     7957.94    453.83 o
 -25   5   3      623.15      542.88    103.69 o
 -24   5   3      588.93      739.57     76.34 o
 -23   5   3    10338.21    10161.93    383.87 o
 -22   5   3     9502.93     9153.04    428.49 o
 -21   5   3      349.06      232.51     46.13 o
 -20   5   3      196.52      215.81     94.01 o
 -19   5   3     6429.26     6664.10    332.69 o
 -18   5   3    30196.36    29972.48    973.58 o
 -17   5   3     5384.16     5414.33    204.31 o
 -16   5   3     4359.51     5175.55    214.37 o
 -15   5   3    13039.83    13415.05    416.71 o
 -14   5   3     8256.61     8189.67    228.62 o
 -13   5   3    15533.31    15647.74    427.76 o
 -12   5   3     2554.83     2238.63     80.16 o
 -11   5   3     2714.21     2402.02    107.32 o
 -10   5   3       34.49       57.20     25.19 o
  -9   5   3    15314.27    14423.35    462.66 o
  -8   5   3     2275.55     2028.55     84.14 o
  -7   5   3    22943.98    23645.88    662.60 o
  -6   5   3     2835.30     2705.32     94.43 o
  -5   5   3    75748.05    76447.16   1940.56 o
  -4   5   3    16355.47    16997.95    448.88 o
  -3   5   3    10572.53    10357.04    293.42 o
  -2   5   3     3468.51     3868.29    112.25 o
  -1   5   3    30042.49    27974.83    746.37 o
   0   5   3      904.44      812.23     44.47 o
   1   5   3     1447.11     1626.83     95.13 o
   2   5   3      820.93      828.23     43.71 o
   3   5   3    35197.06    33975.67    783.98 o
   4   5   3     2445.23     2748.78    106.11 o
   5   5   3     6425.43     7399.76    187.75 o
   6   5   3     2503.11     2492.29    141.44 o
   7   5   3    17776.22    18139.92    505.80 o
   8   5   3     5392.50     5330.17    160.14 o
   9   5   3     9544.09     9280.83    251.50 o
  10   5   3       14.59       54.16     64.58 o
  11   5   3    38490.05    37690.92   1256.79 o
  12   5   3     9632.67     9640.94    302.29 o
  13   5   3     1513.46     1458.04     79.51 o
  14   5   3      787.20      954.75     57.31 o
  15   5   3    17937.59    17631.05    466.71 o
  16   5   3    27576.12    26248.33    776.73 o
  17   5   3     4776.87     5008.97    170.51 o
  18   5   3     3631.41     3797.47    153.69 o
  19   5   3     9243.41     9162.80    276.64 o
  20   5   3     8537.81     8573.96    289.99 o
  21   5   3     8742.04     9729.77    410.21 o
  22   5   3       10.16      169.30     64.22 o
  23   5   3    12066.72    12308.60    423.35 o
  24   5   3      104.22       73.01     92.00 o
  25   5   3    11592.05    11714.78    408.83 o
  26   5   3     8275.90     8161.98    568.87 o
  27   5   3     8116.31     7740.81    468.26 o
  28   5   3      120.27       92.75     65.41 o
  29   5   3     8400.62     8477.09    540.16 o
  30   5   3     4976.08     5321.16    311.47 o
  31   5   3      558.22      624.47    104.67 o
  32   5   3        0.25      -38.88     58.26 o
  33   5   3     3883.15     3678.41    279.93 o
  34   5   3      110.48      -55.53    103.78 o
  35   5   3        7.27      142.74     95.12 o
 -34   6   3     1235.03     1463.90    214.51 o
 -33   6   3      621.01      805.04    168.08 o
 -32   6   3     5396.36     6107.08    432.93 o
 -31   6   3      723.03      955.12    172.89 o
 -30   6   3     4796.64     4327.06    269.02 o
 -29   6   3     1252.67      780.91    164.37 o
 -28   6   3     2964.56     3232.91    271.99 o
 -27   6   3      210.02       35.30     86.36 o
 -26   6   3    15409.68    14960.93    638.35 o
 -25   6   3      640.72      593.61    105.78 o
 -24   6   3      158.71      110.72    136.22 o
 -23   6   3     3021.86     2992.78    176.70 o
 -22   6   3    20895.11    21649.27    792.22 o
 -21   6   3     1493.82     1653.26    106.58 o
 -20   6   3      172.88      332.09     54.67 o
 -19   6   3     8102.31     8813.60    339.86 o
 -18   6   3    40449.35    41280.77   1349.11 o
 -17   6   3     2834.65     3004.37    178.22 o
 -16   6   3     1119.51      873.47    144.08 o
 -15   6   3    11133.22    11748.80    372.29 o
 -14   6   3    35514.04    34853.37    960.21 o
 -13   6   3     2546.49     2699.86    123.74 o
 -12   6   3     5766.61     5709.19    186.15 o
 -11   6   3     8296.24     8016.63    240.03 o
 -10   6   3    41406.91    41611.10   1142.71 o
  -9   6   3     8486.62     8814.69    339.70 o
  -8   6   3    12506.52    12499.34    338.70 o
  -7   6   3     1348.51      981.97     60.74 o
  -6   6   3    50330.34    52176.91   1317.97 o
  -5   6   3     7297.12     7414.42    233.81 o
  -4   6   3     7759.66     7560.61    259.21 o
  -3   6   3      121.52       53.95     31.84 o
  -2   6   3    41078.18    41609.61   1031.64 o
  -1   6   3    24906.79    24732.20    635.74 o
   0   6   3     4457.26     4648.87    141.13 o
   1   6   3     3198.02     3682.27    132.76 o
   2   6   3    34842.18    34170.31    856.79 o
   3   6   3     4951.30     4732.05    135.85 o
   4   6   3    26819.68    28276.49    667.88 o
   5   6   3     1015.30      613.54     51.30 o
   6   6   3    11103.08    10905.60    300.26 o
   7   6   3       53.12       50.92     25.56 o
   8   6   3    32538.96    33927.66    772.43 o
   9   6   3     2461.68     2137.00     70.35 o
  10   6   3     7175.87     7253.23    207.11 o
  11   6   3      865.48     1090.32    108.47 o
  12   6   3    43418.74    42660.84   1609.12 o
  13   6   3     3172.59     3135.47    166.73 o
  14   6   3     5531.86     5365.84    192.50 o
  15   6   3        9.17       45.73     41.11 o
  16   6   3    39310.54    40348.81   1074.73 o
  17   6   3       35.09      102.14     42.17 o
  18   6   3      988.49      809.07     86.47 o
  19   6   3       88.11       47.00     35.18 o
  20   6   3    19349.19    19921.77    621.99 o
  21   6   3      367.96      344.83     74.13 o
  22   6   3     1983.65     2059.97    141.41 o
  23   6   3      355.01      599.33     96.02 o
  24   6   3    18215.13    17670.89    617.27 o
  25   6   3      614.08      893.55    100.68 o
  26   6   3     1126.95     1154.85    150.24 o
  27   6   3     1075.10     1011.00    124.15 o
  28   6   3    15903.34    15623.95    677.93 o
  29   6   3      109.47       83.01     88.30 o
  30   6   3       10.94      -82.69     90.51 o
  31   6   3      756.62     1309.73    160.81 o
  32   6   3    13008.16    13063.95    848.54 o
  33   6   3        3.17       97.96    158.75 o
 -32   7   3      269.32      737.17    190.38 o
 -31   7   3     3496.61     2673.21    298.64 o
 -30   7   3     3371.26     2986.16    407.83 o
 -29   7   3        3.09       35.32    101.92 o
 -28   7   3     1072.65     1206.89    182.42 o
 -27   7   3     6231.58     7894.17    447.64 o
 -26   7   3      699.17      577.36    176.39 o
 -25   7   3      545.91      510.31    155.20 o
 -24   7   3     1566.93     1844.06    203.33 o
 -23   7   3     4684.50     5445.59    310.90 o
 -22   7   3       22.90      112.13     90.72 o
 -21   7   3      960.35     1555.53    137.69 o
 -20   7   3    11393.20    10974.58    451.94 o
 -19   7   3     2169.02     2145.25    159.52 o
 -18   7   3      286.51      268.16     67.92 o
 -17   7   3      757.29      543.11     76.93 o
 -16   7   3     8409.38     8292.90    400.31 o
 -15   7   3     5950.48     6286.10    274.35 o
 -14   7   3     3387.49     3567.07    143.12 o
 -13   7   3       35.70       51.07     89.60 o
 -12   7   3    19105.99    20030.75    676.38 o
 -11   7   3     8120.81     8421.09    558.01 o
 -10   7   3      169.43       25.94     37.76 o
  -9   7   3       60.84       25.81     39.44 o
  -8   7   3    17377.29    16747.96    465.79 o
  -7   7   3     3137.28     3184.69    118.30 o
  -6   7   3        1.88      -16.99     28.26 o
  -5   7   3       12.75       91.04     30.09 o
  -4   7   3     7864.63     7125.22    229.10 o
  -3   7   3      119.63       83.60     34.39 o
  -2   7   3     2948.92     2909.95    120.72 o
  -1   7   3     6564.94     6514.90    197.40 o
   0   7   3     5595.99     5435.66    178.58 o
   1   7   3      743.64      732.40     50.99 o
   2   7   3     1668.02     1758.17     91.60 o
   3   7   3     8669.17     8767.33    243.25 o
   4   7   3     6204.30     6256.36    184.78 o
   5   7   3     1259.30     1452.39     67.18 o
   6   7   3     2204.67     2434.49    143.80 o
   7   7   3    11960.85    12486.16    375.32 o
   8   7   3     5342.29     5911.71    254.67 o
   9   7   3     1249.25     1353.70     85.29 o
  10   7   3      181.66      388.82     73.88 o
  11   7   3      964.41     1023.97     97.06 o
  12   7   3      334.97      358.79     68.93 o
  13   7   3     2519.73     2646.29    175.48 o
  14   7   3     5055.31     4362.66    357.99 o
  15   7   3     3032.40     3147.07    141.39 o
  16   7   3      131.48       72.59     52.50 o
  17   7   3       14.27      -48.97     45.70 o
  18   7   3     7340.37     7309.13    235.05 o
  19   7   3     2109.40     1744.22    181.65 o
  20   7   3      172.88      428.02     78.20 o
  21   7   3     3796.58     3725.75    165.80 o
  22   7   3     7494.57     7890.74    346.28 o
  23   7   3     2483.27     2327.34    203.99 o
  24   7   3       24.76      116.36     95.01 o
  25   7   3      165.51      324.12     82.15 o
  26   7   3     6245.79     5534.57    289.50 o
  27   7   3        4.88      -92.86     81.39 o
  28   7   3     1017.86     1216.20    119.79 o
  29   7   3      322.67      228.16    113.79 o
  30   7   3     2061.83     2278.54    245.37 o
  31   7   3      531.84      621.90    167.96 o
  32   7   3     2321.76     1886.01    294.89 o
 -30   8   3     1224.30     1058.11    217.61 o
 -29   8   3     5974.32     6335.82    397.69 o
 -28   8   3     2376.52     2869.90    223.93 o
 -27   8   3      252.32      216.81     97.43 o
 -26   8   3     5204.35     5696.99    540.51 o
 -25   8   3     3411.62     3638.92    270.30 o
 -24   8   3     4825.69     5160.66    798.13 o
 -23   8   3      858.13     1269.01    146.49 o
 -22   8   3     1111.34      928.78     93.96 o
 -21   8   3    10870.03    11357.25    462.87 o
 -20   8   3     5603.50     5301.50    231.84 o
 -19   8   3     4138.45     3756.65    197.96 o
 -18   8   3     1047.12      894.05    122.60 o
 -17   8   3     7773.71     7015.21    532.54 o
 -16   8   3     3108.32     3332.39    260.03 o
 -15   8   3    11910.53    12578.29    476.59 o
 -14   8   3      467.13      563.29     72.35 o
 -13   8   3    15463.46    15352.83    537.11 o
 -12   8   3     7848.06     7580.37    243.96 o
 -11   8   3    35721.59    35332.24   1003.23 o
 -10   8   3       61.95       49.84     47.96 o
  -9   8   3    11790.52    11268.65    335.15 o
  -8   8   3     5318.91     5429.41    193.57 o
  -7   8   3    27789.91    28298.69    791.86 o
  -6   8   3      775.33     1035.44     67.36 o
  -5   8   3      678.73      911.92     88.37 o
  -4   8   3      664.57      703.70     79.88 o
  -3   8   3    29368.40    28511.69   1089.19 o
  -2   8   3       99.07       65.43     37.54 o
  -1   8   3      112.66      138.32     43.58 o
   0   8   3      838.26      745.45     65.43 o
   1   8   3    19926.12    19092.21    624.55 o
   2   8   3      798.43      685.38     86.99 o
   3   8   3       54.13       95.42     51.18 o
   4   8   3      155.54      226.23     99.88 o
   5   8   3    35920.34    37045.93    984.79 o
   6   8   3       98.84      168.85     57.40 o
   7   8   3     2173.07     2400.30    148.86 o
   8   8   3     3556.77     3715.57    133.97 o
   9   8   3    15294.70    15366.42    436.18 o
  10   8   3     2724.94     2575.63    151.96 o
  11   8   3       74.81       93.98     47.62 o
  12   8   3     1136.66     1210.19    100.25 o
  13   8   3     5948.00     6570.19    271.88 o
  14   8   3     2624.31     1831.87    128.28 o
  15   8   3    18033.44    18398.70    550.50 o
  16   8   3      900.66      882.93     75.48 o
  17   8   3     9687.54    10061.27    350.51 o
  18   8   3      854.11     1013.66    106.42 o
  19   8   3     4262.04     4376.17    292.69 o
  20   8   3      530.49      243.87     92.68 o
  21   8   3     8554.48     8759.91    364.07 o
  22   8   3     1492.21     1546.04    162.05 o
  23   8   3     5463.02     5498.44    247.85 o
  24   8   3       99.23      118.41     62.72 o
  25   8   3     5020.06     5320.30    233.02 o
  26   8   3     1155.50     1550.39    148.41 o
  27   8   3     4138.20     3478.67    393.03 o
  28   8   3       45.55      103.53    107.68 o
  29   8   3      403.55      681.72    124.99 o
  30   8   3        3.04      -55.07    162.95 o
 -27   9   3       76.11      177.88     90.06 o
 -26   9   3       52.73      840.50    220.59 o
 -25   9   3      737.00      678.13    102.06 o
 -24   9   3     4191.08     4039.73    354.81 o
 -23   9   3        2.24     -115.59     77.06 o
 -22   9   3      192.80      267.16     85.41 o
 -21   9   3      367.25      289.59     96.11 o
 -20   9   3     1643.49     1670.56    128.14 o
 -19   9   3       65.19       66.79     70.31 o
 -18   9   3       18.00        5.84     52.85 o
 -17   9   3      498.28      360.20    112.67 o
 -16   9   3      575.02      699.40     99.94 o
 -15   9   3        8.24       18.40     72.51 o
 -14   9   3       28.99      108.51    116.75 o
 -13   9   3      433.33      677.99     96.39 o
 -12   9   3      113.32      102.38     54.92 o
 -10   9   3      207.38      212.97     45.51 o
  -9   9   3       56.64      231.17     57.87 o
  -8   9   3      143.44      412.06     58.53 o
  -7   9   3      828.62     1194.45     89.64 o
  -6   9   3        1.09      117.74     89.40 o
  -5   9   3      446.79      343.71     53.62 o
  -4   9   3     4103.52     4797.17    201.54 o
  -3   9   3     4096.47     4448.76    207.40 o
  -2   9   3       62.87      229.37     91.11 o
  -1   9   3      808.28      647.14     80.53 o
   0   9   3     1809.21     1438.47    111.17 o
   1   9   3     6317.47     6925.59    293.79 o
   2   9   3      332.58      483.21     66.73 o
   3   9   3        2.68      154.66     57.88 o
   4   9   3     6956.97     6844.13    249.71 o
   5   9   3     3281.40     3502.31    140.37 o
   6   9   3     7548.57     7130.25    243.28 o
   7   9   3       46.08       98.20     50.74 o
   8   9   3      411.15      563.41     66.05 o
   9   9   3      279.35      432.46     79.30 o
  10   9   3    17671.21    17203.43    547.24 o
  11   9   3       37.09      266.69     81.54 o
  12   9   3     3967.11     3836.81    191.35 o
  13   9   3      405.89      401.04     79.96 o
  14   9   3     1548.95     1814.66    112.33 o
  15   9   3        1.15      -11.92     56.85 o
  16   9   3      589.09     1003.21     97.19 o
  17   9   3      314.53      404.08     59.89 o
  18   9   3      426.08      404.09     81.99 o
  19   9   3       22.81       85.58     57.72 o
  20   9   3        9.81      -17.53     71.98 o
  21   9   3      200.16      110.95     66.67 o
  22   9   3      854.44      691.00     98.90 o
  23   9   3      243.87      129.68     85.85 o
  24   9   3      736.22     1178.05    173.50 o
  25   9   3     1747.34     1711.68    160.45 o
  26   9   3      614.31      887.87    177.09 o
  27   9   3      103.33       69.46     94.57 o
 -24  10   3      304.66      389.24    105.16 o
 -23  10   3     1671.99     1290.45    192.14 o
 -22  10   3     2271.05     1973.22    190.17 o
 -21  10   3       83.00      382.21    113.64 o
 -20  10   3        0.29      -40.03    150.52 o
 -19  10   3     2553.82     2535.10    192.55 o
 -18  10   3     2651.39     2443.17    157.36 o
 -17  10   3      735.27      948.72    140.37 o
 -16  10   3      225.01      178.54     70.73 o
 -15  10   3     1497.67     1185.36    141.01 o
 -14  10   3     2020.87     2253.11    212.33 o
 -13  10   3      293.80      114.53     96.20 o
 -12  10   3     1393.43     1618.80    170.02 o
 -11  10   3     3417.91     3563.69    191.30 o
 -10  10   3     3675.20     3684.33    322.55 o
  -9  10   3      212.69      213.27     73.83 o
  -8  10   3     3263.57     3404.71    170.52 o
  -7  10   3       54.45      124.84     58.49 o
  -6  10   3     9017.69     9235.83    407.71 o
  -5  10   3      856.27      768.72    117.09 o
  -4  10   3     5859.87     6803.44    322.37 o
  -3  10   3     7136.96     7372.21    393.91 o
  -2  10   3     4418.19     4254.97    200.40 o
  -1  10   3      990.61      799.06     93.93 o
   0  10   3     6977.04     7011.38    290.86 o
   1  10   3     4559.21     5248.76    249.31 o
   2  10   3     4641.88     4228.27    208.20 o
   3  10   3     1007.34     1183.43    127.58 o
   4  10   3     5737.07     5117.34    437.21 o
   5  10   3     8915.00     9582.52    344.54 o
   6  10   3     1691.32     1507.72    115.31 o
   7  10   3     3434.44     3550.36    166.58 o
   8  10   3    15558.61    15381.78    576.19 o
   9  10   3     6923.89     6183.35    283.48 o
  10  10   3     1907.77     2233.02    134.41 o
  11  10   3     4498.79     4767.06    232.34 o
  12  10   3     8728.37     9607.28    524.99 o
  13  10   3     2719.89     2561.37    161.19 o
  14  10   3     1578.64     1365.95    159.63 o
  15  10   3     3945.28     4387.91    208.33 o
  16  10   3     1976.63     1970.27    151.17 o
  17  10   3     1282.81     1583.96    178.63 o
  18  10   3      513.58      600.61    107.27 o
  19  10   3     1296.64     1697.51    181.70 o
  20  10   3     2438.72     2093.74    190.75 o
  21  10   3     1300.59     1764.37    155.84 o
  22  10   3      638.99      614.70    134.62 o
  23  10   3      496.47      437.15     95.81 o
  24  10   3      834.48      448.73    124.88 o
 -20  11   3     3278.19     2720.59    231.13 o
 -19  11   3      273.21      319.78    104.59 o
 -18  11   3      137.98      173.38    102.56 o
 -17  11   3      392.72      350.82     87.47 o
 -16  11   3     1836.56     2094.36    174.29 o
 -15  11   3        2.05      368.60    141.22 o
 -14  11   3      286.46      163.21    107.34 o
 -13  11   3     4570.38     4654.34    309.76 o
 -12  11   3        8.80      -46.47     61.15 o
 -11  11   3      503.58      587.73    132.47 o
 -10  11   3     3230.58     3239.23    237.03 o
  -9  11   3      641.54      825.72    124.93 o
  -8  11   3      515.83      580.47    109.11 o
  -7  11   3     1613.04     2283.30    248.74 o
  -6  11   3      368.60      296.21     64.99 o
  -5  11   3      108.32      412.04    135.35 o
  -4  11   3     1942.46     2104.05    189.39 o
  -3  11   3      721.15      925.44    109.11 o
  -2  11   3      137.36      253.91     64.57 o
  -1  11   3     1386.70     1198.22    146.17 o
   0  11   3       29.81        6.58     62.17 o
   1  11   3     2379.78     2284.25    281.78 o
   2  11   3      480.70      242.14     62.40 o
   3  11   3     1415.81     1567.88    110.55 o
   4  11   3       67.55      160.77     62.56 o
   5  11   3      696.13      720.63     99.02 o
   6  11   3      499.93      429.30     75.86 o
   7  11   3      306.08      586.41     99.60 o
   8  11   3      336.52      380.07    121.52 o
   9  11   3      323.23      388.95    149.28 o
  10  11   3     2503.61     2412.52    156.60 o
  11  11   3      576.44      344.25     94.14 o
  12  11   3       87.13      132.97     91.49 o
  13  11   3      197.85      -23.98     67.86 o
  14  11   3     2244.79     2295.11    174.75 o
  15  11   3      332.26      561.17     97.55 o
  16  11   3      357.70      678.10    184.40 o
  17  11   3        8.98      242.04    119.30 o
  18  11   3     2133.67     1957.79    220.22 o
  19  11   3     2093.66     2317.04    167.54 o
  20  11   3      180.54      265.91    104.24 o
 -15  12   3     1977.10     3031.30    219.51 o
 -14  12   3     2419.45     1703.84    215.44 o
 -13  12   3      305.79      382.17    107.93 o
 -12  12   3     1289.42     1001.96    185.73 o
 -11  12   3      113.46      -63.53     81.00 o
 -10  12   3     1944.42     2112.05    208.53 o
  -9  12   3      949.32      658.49    155.21 o
  -8  12   3     2141.91     2026.97    213.74 o
  -7  12   3     1289.44     1673.73    173.67 o
  -6  12   3     1114.62     1460.65    187.98 o
  -5  12   3      335.93      307.14    118.57 o
  -4  12   3     2984.55     3624.88    193.60 o
  -3  12   3       88.93      203.76     72.99 o
  -2  12   3      841.49      543.85     87.71 o
  -1  12   3      930.28     1426.39    137.25 o
   0  12   3     1819.82     1648.62    132.70 o
   1  12   3      610.46      621.61     86.89 o
   2  12   3       48.11      124.89     93.54 o
   3  12   3      341.96       47.83    154.39 o
   4  12   3     4326.90     4621.71    310.26 o
   5  12   3      555.33      414.46    132.54 o
   6  12   3      420.89      596.36    131.63 o
   7  12   3       75.11       74.33     68.38 o
   8  12   3     3086.87     3496.18    317.90 o
   9  12   3      299.09      450.36     92.72 o
  10  12   3       65.27      129.12     93.55 o
  11  12   3      281.82      175.55     85.33 o
  12  12   3      519.97      790.98    133.71 o
  13  12   3      134.86      186.91     95.63 o
  14  12   3     2216.66     2564.74    186.29 o
  15  12   3      377.29      355.86    116.60 o
  -4  13   3       62.53       17.49     98.55 o
  -3  13   3      921.76      884.21    119.43 o
  -2  13   3      262.06      241.86    113.38 o
  -1  13   3     4255.47     4016.36    259.99 o
   0  13   3        2.95       84.81     99.40 o
   1  13   3       45.31      144.11    114.46 o
   2  13   3     1537.16     1153.85    209.41 o
   3  13   3     7865.31     8274.44    527.31 o
   4  13   3     1311.16     1396.73    167.61 o
 -38   0   4     4826.26     4668.39    603.55 o
 -37   0   4      223.31      461.07    213.70 o
 -36   0   4      361.43      412.10    119.31 o
 -35   0   4     7450.77     7616.76    548.19 o
 -34   0   4    18394.66    19759.55   1370.67 o
 -33   0   4      829.48      956.21    144.73 o
 -32   0   4     9141.68     9176.29    658.67 o
 -31   0   4     1531.51     1672.15    175.74 o
 -30   0   4     3603.03     3622.55    251.33 o
 -29   0   4      763.52      839.75    150.66 o
 -28   0   4     2884.28     3437.63    241.70 o
 -27   0   4      372.05      639.05    192.99 o
 -26   0   4    18023.40    18579.50   1013.42 o
 -25   0   4     4972.01     4648.57    212.06 o
 -24   0   4     1235.69     1396.94     99.03 o
 -23   0   4        4.90      -40.55     39.38 o
 -22   0   4    12323.43    12535.24    440.94 o
 -21   0   4     9298.67     9772.51    371.47 o
 -20   0   4    17233.25    16552.21    580.18 o
 -19   0   4      517.18      617.23     75.95 o
 -18   0   4    58442.55    60938.05   1986.39 o
 -17   0   4    25323.57    25380.94    833.12 o
 -16   0   4    87269.42    91936.55   2996.20 o
 -15   0   4        5.26       56.03    193.22 o
 -14   0   4    57211.65    57432.04   1863.24 o
 -13   0   4    38958.27    37666.54   1923.22 o
 -12   0   4     2613.34     1878.05     97.73 o
 -11   0   4      175.32      136.55     49.16 o
 -10   0   4    19529.27    18718.88    610.27 o
  -9   0   4   118842.74   123614.16   3864.11 o
  -8   0   4    60264.67    58635.18   1835.36 o
  -7   0   4     1274.53     1232.55     70.52 o
  -6   0   4     1885.08     2039.67     71.87 o
  -5   0   4    53696.69    54411.72   1575.30 o
  -4   0   4   105324.19   104656.42   3014.90 o
  -3   0   4       51.31       92.72     19.18 o
  -2   0   4    72829.69    76820.85   2438.11 o
  -1   0   4    48529.04    50084.43   1853.25 o
   0   0   4   242764.39   252426.80   9148.38 o
   1   0   4    30324.89    31385.82   1144.73 o
   2   0   4   126385.78   126857.65   4681.45 o
   3   0   4    35383.87    35332.81   1169.50 o
   4   0   4   212736.47   218778.09   6889.21 o
   5   0   4     9857.57    10112.55    443.20 o
   6   0   4     5081.40     5126.72    199.46 o
   7   0   4       16.48       25.17     18.57 o
   8   0   4    31079.23    29788.43    926.67 o
   9   0   4    35339.70    32907.38   1449.92 o
  10   0   4    39193.98    38190.00   1364.22 o
  11   0   4       19.87       34.05      6.06 o
  12   0   4    34982.40    34976.56   1282.93 o
  13   0   4     5170.83     4062.83    170.06 o
  14   0   4    20597.22    19531.96    729.55 o
  15   0   4      469.06      548.41     70.30 o
  16   0   4    44316.30    44983.95   1698.13 o
  17   0   4     8670.69     9160.93    536.19 o
  18   0   4    15892.04    16217.88    620.21 o
  19   0   4     6782.71     7048.59    390.92 o
  20   0   4    26357.32    26025.66    965.68 o
  21   0   4    11357.73    11687.57    461.53 o
  22   0   4     4180.13     4220.42    262.48 o
  23   0   4     1317.15     1678.61    156.09 o
  24   0   4    12214.49    13216.36    557.09 o
  25   0   4    12192.82    11755.50    620.97 o
  26   0   4     2186.66     2245.54    327.49 o
  27   0   4      227.48      254.10     89.77 o
  28   0   4     3356.26     3716.51    277.65 o
  29   0   4    14384.95    14272.76   1036.86 o
  30   0   4    15025.15    16222.51    988.61 o
  31   0   4     1584.27     1819.05    312.70 o
  32   0   4     2876.32     3250.56    308.20 o
  33   0   4    30836.34    28495.13   2128.57 o
  34   0   4     7826.11     7395.99   1120.38 o
  35   0   4      481.34      519.68    109.71 o
  36   0   4       28.11      472.91    235.32 o
  37   0   4     6948.81     7461.91    657.94 o
 -38   1   4     1467.39     1254.18    176.66 o
 -37   1   4      507.44      944.85    113.57 o
 -36   1   4        9.65       71.84    102.89 o
 -35   1   4     2594.66     2292.74    257.91 o
 -34   1   4     2154.03     1879.25    154.30 o
 -33   1   4     1336.65     1706.27    117.58 o
 -32   1   4     1220.06     1346.53    117.20 o
 -31   1   4     3471.92     3615.66    184.58 o
 -30   1   4     4825.40     5482.73    298.88 o
 -29   1   4    15178.74    15479.78    561.28 o
 -28   1   4      957.74     1191.04    145.99 o
 -27   1   4     1114.93     1004.81     94.80 o
 -26   1   4     3722.93     3780.85    158.36 o
 -25   1   4    23809.29    23381.72    650.83 o
 -24   1   4       32.89       55.04     44.44 o
 -23   1   4      818.42      792.99     54.27 o
 -22   1   4     8209.80     8105.59    228.28 o
 -21   1   4    11823.19    11708.08    338.09 o
 -20   1   4     3407.64     3679.06    120.01 o
 -19   1   4        5.82      -13.19     23.90 o
 -18   1   4    13851.84    13674.19    324.44 o
 -17   1   4     5776.37     5808.76    166.25 o
 -16   1   4        7.15       34.90     18.22 o
 -15   1   4    14198.23    13337.44    344.16 o
 -14   1   4     6541.03     6396.38    228.76 o
 -13   1   4    13412.17    13619.21    317.16 o
 -12   1   4      741.75      754.89     38.32 o
 -11   1   4    11519.64    10628.24    272.74 o
 -10   1   4     8666.75     8462.74    211.88 o
  -9   1   4     9275.29     9313.05    194.94 o
  -8   1   4     1606.14     1590.41     50.63 o
  -7   1   4    56950.86    57332.22   1238.66 o
  -6   1   4     9768.89     9998.70    232.13 o
  -5   1   4     3365.77     3343.43     75.80 o
  -4   1   4      899.62      773.05     29.55 o
  -3   1   4    66171.12    68725.06   1525.46 o
  -2   1   4    52001.46    52476.48   1270.76 o
  -1   1   4      132.59      180.39     25.46 o
   0   1   4     8303.18     8243.61    188.48 o
   1   1   4    59937.53    62346.42   1330.53 o
   2   1   4      781.90      834.99     26.77 o
   3   1   4    51218.59    52762.89   1182.52 o
   4   1   4    90947.73    89468.42   2161.42 o
   5   1   4     2295.59     2167.29     94.46 o
   6   1   4     2387.53     2311.17     62.82 o
   7   1   4     4926.39     5022.83    130.59 o
   8   1   4    24291.92    23041.75    556.54 o
   9   1   4    33909.24    34705.70   1116.77 o
  10   1   4      941.55     1092.67     69.90 o
  11   1   4      221.61       88.21     23.75 o
  12   1   4    18450.22    17503.11    432.85 o
  13   1   4    31336.02    31997.40    775.23 o
  14   1   4     4611.41     5095.64    184.96 o
  15   1   4     2547.50     2765.74     78.18 o
  16   1   4    62373.82    64400.32   1498.85 o
  17   1   4    10208.06     9646.04    240.43 o
  18   1   4    10599.90    11387.25    299.36 o
  19   1   4     3089.38     3079.75    125.63 o
  20   1   4     8026.77     7673.53    221.50 o
  21   1   4     8248.50     7472.43    261.85 o
  22   1   4     6270.32     5841.44    193.39 o
  23   1   4     3882.04     3697.90    233.20 o
  24   1   4     3359.21     3224.37    191.85 o
  25   1   4     2931.02     2559.23    215.50 o
  26   1   4     6132.42     6457.13    229.07 o
  27   1   4     2160.42     1842.04    208.46 o
  28   1   4     1636.44     1996.23    123.63 o
  29   1   4      137.63      346.56    126.08 o
  30   1   4      383.77      477.97     88.30 o
  31   1   4     1965.93     2210.71    132.91 o
  32   1   4       24.86       40.03     84.57 o
  33   1   4      346.03      156.52    116.75 o
  34   1   4      566.37      869.36    100.84 o
  35   1   4      325.85      211.31     88.85 o
  36   1   4       90.88       26.56     70.47 o
  37   1   4       40.30        5.38    100.40 o
 -37   2   4     3304.42     3999.84    330.69 o
 -36   2   4     1142.68     1278.23    199.45 o
 -35   2   4     1932.49     1827.01    154.63 o
 -34   2   4       29.32       58.62     63.65 o
 -33   2   4     2622.06     2294.23    179.22 o
 -32   2   4      986.55      804.47    125.18 o
 -31   2   4    11947.43    12719.99    538.93 o
 -30   2   4     1668.31     1665.75    124.89 o
 -29   2   4     1009.77      937.58     89.55 o
 -28   2   4     6685.99     7356.81    300.57 o
 -27   2   4    21648.50    21844.78    690.76 o
 -26   2   4     1873.68     2342.40    126.98 o
 -25   2   4     5400.21     5642.58    207.18 o
 -24   2   4      322.83      459.31     92.18 o
 -23   2   4    69337.58    70888.40   1862.26 o
 -22   2   4     3228.61     3002.89    133.36 o
 -21   2   4     3092.80     2972.31    110.25 o
 -20   2   4     2626.55     2843.38    105.37 o
 -19   2   4    47632.70    48627.54   1195.68 o
 -18   2   4     5738.47     5440.13    159.90 o
 -17   2   4      482.62      477.53     36.20 o
 -16   2   4       22.34       62.28     23.88 o
 -15   2   4    13824.05    12244.35    305.62 o
 -14   2   4    27694.03    26503.93    655.03 o
 -13   2   4    13019.97    12663.93    294.76 o
 -12   2   4     4364.72     4594.02    117.94 o
 -11   2   4    68534.06    69812.21   1598.79 o
 -10   2   4    33756.86    31765.70    751.90 o
  -9   2   4     6611.24     6495.75    149.23 o
  -8   2   4     7523.36     7368.48    176.40 o
  -7   2   4    19996.18    17947.40    480.57 o
  -6   2   4    76307.55    77721.35   1898.31 o
  -5   2   4     1782.86     2074.07     60.36 o
  -4   2   4       67.84      103.14     19.56 o
  -3   2   4    57460.81    58676.38   1405.67 o
  -2   2   4    31980.42    33492.23    758.81 o
  -1   2   4    17361.75    17983.70    506.18 o
   0   2   4      446.72      460.80     26.63 o
   1   2   4    22418.17    24066.08    579.66 o
   2   2   4    13296.21    12585.87    311.96 o
   3   2   4     4421.62     4200.58    121.59 o
   4   2   4     1925.96     1928.67     64.17 o
   5   2   4    26246.22    26904.58    738.33 o
   6   2   4   106537.29   107143.56   2996.75 o
   7   2   4    47022.67    47582.89   1222.87 o
   8   2   4     4872.74     5479.00    141.40 o
   9   2   4    18435.02    18263.61    450.87 o
  10   2   4    18492.28    18383.68    455.84 o
  11   2   4    34698.95    34727.02    848.02 o
  12   2   4     5718.84     6230.82    163.53 o
  13   2   4    19264.57    19784.64    454.63 o
  14   2   4    23000.97    23289.81    577.23 o
  15   2   4    29279.28    27850.63    900.09 o
  16   2   4    30324.26    29197.73    769.71 o
  17   2   4     8461.70     8636.68    250.51 o
  18   2   4     6832.10     6801.21    186.86 o
  19   2   4    26809.32    27855.21    688.05 o
  20   2   4    14762.34    14395.80    380.75 o
  21   2   4      188.74      191.05     43.01 o
  22   2   4    12467.90    12411.35    453.69 o
  23   2   4    33122.63    32671.36    972.57 o
  24   2   4    14737.24    14457.72    473.26 o
  25   2   4       39.27      258.90     87.68 o
  26   2   4     6188.73     6082.64    345.16 o
  27   2   4     9780.93    10258.12    363.33 o
  28   2   4     4167.13     4478.26    352.30 o
  29   2   4     1891.52     1934.51    134.55 o
  30   2   4      398.64      415.94    100.57 o
  31   2   4     4550.49     5403.82    313.59 o
  32   2   4     2234.36     2342.43    160.38 o
  33   2   4        5.04      108.89     89.64 o
  34   2   4       36.38      208.03    147.62 o
  35   2   4      203.64      483.92    109.79 o
  36   2   4     6173.09     6250.18    487.84 o
  37   2   4      245.19      291.63    108.41 o
 -37   3   4      323.09      330.81    143.16 o
 -36   3   4     2067.62     1525.25    333.63 o
 -35   3   4     1669.11     1027.76    258.99 o
 -34   3   4       13.32       72.37     98.62 o
 -33   3   4      383.82      438.45    155.67 o
 -32   3   4     4318.59     3708.12    324.08 o
 -31   3   4     1542.39     1561.58    202.69 o
 -30   3   4      128.80      -46.91     52.56 o
 -29   3   4        1.71      328.19    100.32 o
 -28   3   4     3840.45     4502.00    186.04 o
 -27   3   4      871.25     1003.08    108.74 o
 -26   3   4     2293.05     1949.56    107.37 o
 -25   3   4       94.72      161.09     37.18 o
 -24   3   4     3949.23     4165.74    153.52 o
 -23   3   4      156.93      123.38     41.22 o
 -22   3   4       18.06       67.43     39.32 o
 -21   3   4       70.28       97.02     27.94 o
 -20   3   4      533.26      530.20     52.90 o
 -19   3   4       65.69       27.65     23.23 o
 -18   3   4     1658.18     2069.84     88.37 o
 -17   3   4      632.32      678.55     38.34 o
 -16   3   4     8777.71     8773.86    222.48 o
 -15   3   4     1008.00      923.08     60.32 o
 -14   3   4      944.80      660.44     33.16 o
 -13   3   4    11292.28    12022.02    310.91 o
 -12   3   4    19369.56    21205.60    531.97 o
 -11   3   4      647.13      617.95     33.99 o
 -10   3   4    39841.61    40154.62   1001.97 o
  -9   3   4      886.66      938.72     41.59 o
  -8   3   4     3763.93     3635.55    117.79 o
  -7   3   4    30971.58    32781.24    810.89 o
  -6   3   4   105954.23   106841.05   2441.21 o
  -5   3   4     3092.61     3158.55    100.72 o
  -4   3   4      792.01     1033.08     52.84 o
  -3   3   4     1265.87     1258.08     40.59 o
  -2   3   4    22827.80    21929.70    543.91 o
  -1   3   4    12167.78    12068.82    313.81 o
   0   3   4      711.11      639.90     40.07 o
   1   3   4    15502.39    15473.67    403.62 o
   2   3   4    43261.88    43685.24   1139.35 o
   3   3   4    27805.30    28114.21    745.32 o
   4   3   4       22.67      148.62     22.38 o
   5   3   4     3218.76     3088.16     89.83 o
   6   3   4    30788.35    31980.53    852.10 o
   7   3   4    22138.10    20753.66    755.28 o
   8   3   4      585.77      552.78     41.65 o
   9   3   4     6855.72     6642.82    175.10 o
  10   3   4    10853.41    11126.81    277.71 o
  11   3   4     6387.19     6239.60    149.35 o
  12   3   4       45.39       99.47     26.69 o
  13   3   4     3185.64     3046.10     83.10 o
  14   3   4     3391.78     3120.33     93.49 o
  15   3   4     7194.65     7053.09    200.23 o
  16   3   4       36.69       77.34     31.72 o
  17   3   4      702.58      600.41     45.98 o
  18   3   4      474.48      357.14     29.83 o
  19   3   4      426.69      369.61     38.68 o
  20   3   4       58.39      177.60     40.23 o
  21   3   4     5343.88     4731.33    176.44 o
  22   3   4      991.97      909.03     64.91 o
  23   3   4       49.35       74.69     32.76 o
  24   3   4     3675.24     3604.15    209.27 o
  25   3   4     4788.75     4894.62    220.10 o
  26   3   4       52.99        2.39     37.32 o
  27   3   4       13.66      303.21     97.88 o
  28   3   4     2908.84     2342.34    163.25 o
  29   3   4      699.83      658.74     75.61 o
  30   3   4      523.58      806.49    158.40 o
  31   3   4     1589.31     2024.12    151.24 o
  32   3   4     2444.15     2131.27    222.66 o
  33   3   4      662.92      927.05    128.97 o
  34   3   4      323.90       87.92    120.61 o
  35   3   4     2365.00     2417.79    250.71 o
  36   3   4     1698.08     1818.67    214.47 o
 -36   4   4       32.16      150.26    144.48 o
 -35   4   4      586.04      260.74    150.79 o
 -34   4   4     5401.09     4864.18    395.91 o
 -33   4   4      995.90      574.03    184.82 o
 -32   4   4       58.36     -127.90     91.93 o
 -31   4   4     1255.00     1006.50    176.40 o
 -30   4   4     9310.75     9552.68    717.04 o
 -29   4   4      289.62      524.68    129.66 o
 -28   4   4      294.76      321.44    102.30 o
 -27   4   4      254.34      372.71    105.68 o
 -26   4   4     6234.47     6525.77    293.40 o
 -25   4   4     1206.70     1176.45     75.37 o
 -24   4   4       83.77       40.63     35.01 o
 -23   4   4      205.51      168.34     36.26 o
 -22   4   4     6033.52     6342.56    200.04 o
 -21   4   4     1545.78     1541.37    110.49 o
 -20   4   4     2679.60     2227.87    126.34 o
 -19   4   4        2.17       39.33     32.93 o
 -18   4   4     3809.88     3650.22    224.70 o
 -17   4   4    16998.83    16742.98    566.81 o
 -16   4   4     5805.72     5734.27    227.81 o
 -15   4   4     1090.29     1184.36     95.79 o
 -14   4   4    10327.21    10649.65    310.53 o
 -13   4   4     5163.84     4989.02    143.15 o
 -12   4   4     1398.81     1420.61     55.61 o
 -11   4   4    21153.87    21114.55    526.50 o
 -10   4   4     5285.66     4920.79    149.21 o
  -9   4   4     3476.39     3371.54    142.51 o
  -8   4   4     1066.10     1341.60     57.64 o
  -7   4   4    18417.22    16815.11    444.98 o
  -6   4   4     7163.28     7864.42    209.65 o
  -5   4   4     1920.94     1872.57     63.69 o
  -4   4   4     5088.67     4855.40    147.68 o
  -3   4   4    10992.49    10497.30    371.99 o
  -2   4   4     7471.64     7988.09    239.62 o
  -1   4   4     5689.93     6301.00    196.54 o
   0   4   4    16416.94    16775.21    492.92 o
   1   4   4     1593.40     1500.88    104.21 o
   2   4   4     6792.80     7173.74    234.35 o
   3   4   4     4634.00     5211.31    152.50 o
   4   4   4     5971.79     5496.66    145.35 o
   5   4   4     8313.35     9162.76    220.46 o
   6   4   4     5895.11     6020.28    158.09 o
   7   4   4      792.90      927.92     46.34 o
   8   4   4    15636.89    14586.10    369.23 o
   9   4   4     3352.24     3416.47    107.06 o
  10   4   4       69.74      125.70     38.01 o
  11   4   4     2387.07     2442.85     75.19 o
  12   4   4     9815.93     9892.77    221.94 o
  13   4   4    23965.35    24371.88    539.20 o
  14   4   4     5868.87     5730.46    181.29 o
  15   4   4     3643.25     3596.02    141.70 o
  16   4   4    16587.21    16368.72    495.40 o
  17   4   4    15560.73    15056.36    354.60 o
  18   4   4     6649.55     6434.04    261.41 o
  19   4   4      219.23      200.53     28.34 o
  20   4   4     9597.72     9223.46    278.05 o
  21   4   4      100.42       87.61     32.77 o
  22   4   4     2105.44     2003.33    145.29 o
  23   4   4     3087.14     3287.70    150.85 o
  24   4   4     1322.69      833.59    124.99 o
  25   4   4     2415.88     2863.88    275.80 o
  26   4   4      485.14      525.36     79.75 o
  27   4   4     1576.58     1755.48    123.44 o
  28   4   4     1461.05     1186.47    117.88 o
  29   4   4     2048.55     2618.32    179.03 o
  30   4   4      651.29      692.12    153.97 o
  31   4   4     2880.63     3004.04    200.38 o
  32   4   4     1426.36     1631.41    146.25 o
  33   4   4     1083.93     1191.56    151.84 o
  34   4   4      201.30      222.22     97.76 o
  35   4   4      795.06     1262.52    152.01 o
  36   4   4     3444.19     3625.10    254.97 o
 -35   5   4     4142.69     4009.36    366.24 o
 -34   5   4        3.28      -37.93    128.14 o
 -33   5   4      977.48     1019.69    165.64 o
 -32   5   4     1284.82     1261.37    187.32 o
 -31   5   4     3967.09     4607.15    424.44 o
 -30   5   4      529.30      904.57    217.57 o
 -29   5   4     1148.13      983.25    133.25 o
 -28   5   4      583.47      434.10    148.88 o
 -27   5   4     7451.36     7440.80    448.60 o
 -26   5   4      599.10      828.14    144.08 o
 -25   5   4     2752.10     2344.36    190.19 o
 -24   5   4      891.38      753.91    116.87 o
 -23   5   4     4223.96     3919.15    172.94 o
 -22   5   4        2.84       -1.81     62.08 o
 -21   5   4      244.21      166.34     41.46 o
 -20   5   4     2168.51     2134.04    128.29 o
 -19   5   4      820.58      547.12     83.07 o
 -18   5   4      370.28      369.01     71.67 o
 -17   5   4     3321.89     2982.86    354.93 o
 -16   5   4      335.24      408.09     48.07 o
 -15   5   4      441.99      336.29     40.98 o
 -14   5   4      515.94      275.47     66.09 o
 -13   5   4     4740.93     4959.64    154.01 o
 -12   5   4      665.88      734.09     49.67 o
 -11   5   4     1305.47     1227.89     56.77 o
 -10   5   4     5876.30     5812.29    174.32 o
  -9   5   4    21524.77    21704.96    680.50 o
  -8   5   4     2146.92     1975.49     76.55 o
  -7   5   4     2412.15     2958.30    108.08 o
  -6   5   4    10363.06    10866.51    313.10 o
  -5   5   4    15696.90    14495.72    417.60 o
  -4   5   4    16154.74    15642.02    481.16 o
  -3   5   4     4731.10     5174.66    233.81 o
  -2   5   4     7962.57     7956.78    273.40 o
  -1   5   4    12363.15    11203.90    359.68 o
   0   5   4     2146.37     1698.98     89.75 o
   1   5   4     3975.51     4504.36    134.69 o
   2   5   4    20806.70    23051.06    578.37 o
   3   5   4    13006.78    12657.05    350.33 o
   4   5   4     6053.45     5540.96    176.63 o
   5   5   4       75.76       29.85     19.67 o
   6   5   4    11214.48    10504.88    421.64 o
   7   5   4    19869.46    19924.11    556.60 o
   8   5   4     3214.75     3018.51     85.59 o
   9   5   4      361.17      332.51     33.29 o
  10   5   4    20340.57    20785.89    512.01 o
  11   5   4     2474.72     2370.84     99.87 o
  12   5   4     6505.63     6875.82    377.17 o
  13   5   4     3917.32     3951.87    257.64 o
  14   5   4     3077.51     3017.54    118.30 o
  15   5   4     5019.45     5087.37    180.65 o
  16   5   4      365.92      310.34     40.35 o
  17   5   4     4605.68     4256.18    145.61 o
  18   5   4      361.11      381.25     57.41 o
  19   5   4     1554.15     1626.65     97.76 o
  20   5   4      115.72       76.14     47.60 o
  21   5   4        9.19       26.52     38.20 o
  22   5   4      329.03      542.33     81.36 o
  23   5   4     2589.21     2589.55    124.77 o
  24   5   4      116.76       66.18     48.33 o
  25   5   4     1160.08     1479.53    126.29 o
  26   5   4      163.17      166.30    105.71 o
  27   5   4      482.30      243.11     88.64 o
  28   5   4       42.70       65.10     58.51 o
  29   5   4     1593.79     1913.57    180.54 o
  30   5   4     1819.66     1941.72    144.83 o
  31   5   4      396.06      208.34    108.07 o
  32   5   4       61.76       11.59     69.60 o
  33   5   4     1885.00     2026.75    211.95 o
  34   5   4     1709.72     1949.82    196.84 o
  35   5   4       16.14       49.34    164.77 o
 -33   6   4      492.85      397.81    176.39 o
 -32   6   4      477.02      175.13    103.73 o
 -31   6   4        4.23      477.00    204.60 o
 -30   6   4     2566.56     2495.10    208.85 o
 -29   6   4       78.50      198.06    133.26 o
 -28   6   4       45.33       71.46    140.19 o
 -27   6   4      796.20      795.18    128.00 o
 -26   6   4        8.66       65.48     83.20 o
 -25   6   4      211.04      402.19    121.38 o
 -24   6   4        6.55       50.73    105.03 o
 -23   6   4     1617.72     1824.70    151.12 o
 -22   6   4       31.44       -6.05     41.50 o
 -21   6   4     5128.57     5165.94    228.08 o
 -20   6   4      523.36      466.51     74.06 o
 -19   6   4     2883.58     2486.44    181.76 o
 -18   6   4      400.79      380.83     46.05 o
 -17   6   4    12398.58    12732.52    614.73 o
 -16   6   4      324.33      291.68     60.11 o
 -15   6   4     1775.05     1788.39     91.08 o
 -14   6   4     2902.22     2911.46    146.82 o
 -13   6   4       67.71       82.54     78.44 o
 -12   6   4      228.23      295.45     49.42 o
 -11   6   4     1904.16     1682.68     77.82 o
 -10   6   4      787.66      839.86     77.61 o
  -9   6   4     1238.81     1215.13     92.76 o
  -8   6   4       95.09       61.83     29.30 o
  -7   6   4     7224.69     6789.27    188.73 o
  -6   6   4     1266.86     1559.25     71.92 o
  -5   6   4      132.42       91.29     32.25 o
  -4   6   4     3603.63     3288.80    204.98 o
  -3   6   4    11613.88    11626.95    364.10 o
  -2   6   4      495.40      532.88     50.00 o
  -1   6   4       33.17       48.46     27.64 o
   0   6   4     1912.56     1869.14     72.80 o
   1   6   4     4362.23     4683.18    145.60 o
   2   6   4     3255.07     3312.23    138.42 o
   3   6   4     1922.92     1978.53     70.39 o
   4   6   4     5232.02     5039.55    156.64 o
   5   6   4      296.08      237.41     39.50 o
   6   6   4      808.03      874.31     48.99 o
   7   6   4     1470.09     1633.82     65.34 o
   8   6   4      535.58      460.19     33.29 o
   9   6   4      501.91      526.43     32.48 o
  10   6   4     1064.76     1157.00     48.99 o
  11   6   4        3.83       10.36     44.51 o
  12   6   4      194.90      272.04     49.63 o
  13   6   4     4021.05     4262.97    158.44 o
  14   6   4     6151.34     5460.77    304.53 o
  15   6   4       87.34       39.18     35.62 o
  16   6   4      123.26       58.67     48.29 o
  17   6   4     1802.91     1162.01    103.64 o
  18   6   4       47.90        6.54     41.70 o
  19   6   4      384.94      344.64     62.84 o
  20   6   4     1629.52     1621.73    100.24 o
  21   6   4      329.33      367.31     57.34 o
  22   6   4      325.18      319.07     64.99 o
  23   6   4     2091.86     2032.51    187.37 o
  24   6   4      935.40      752.51     76.17 o
  25   6   4     1692.29     2110.74    185.24 o
  26   6   4      102.69      214.88     87.41 o
  27   6   4       45.28       -0.52     91.28 o
  28   6   4      245.61      126.58     67.51 o
  29   6   4     1953.25     1999.97    144.78 o
  30   6   4      185.87      235.63     82.52 o
  31   6   4      501.58      567.75    118.51 o
  32   6   4       79.59      117.00    119.19 o
  33   6   4      263.85      317.28     96.33 o
 -32   7   4     3660.78     3107.28    322.48 o
 -31   7   4     1805.52     1381.05    199.15 o
 -30   7   4     3869.60     2950.54    264.83 o
 -29   7   4     1557.18      862.73    219.16 o
 -28   7   4     8441.86     8934.72    531.35 o
 -27   7   4     4563.06     4020.30    347.16 o
 -26   7   4      104.80       76.86     93.44 o
 -25   7   4     3069.01     3151.22    294.95 o
 -24   7   4     6589.94     6216.68    330.36 o
 -23   7   4      998.87     1003.66    109.58 o
 -22   7   4       12.83       11.67    127.70 o
 -21   7   4     5249.25     5468.45    322.67 o
 -20   7   4     1431.56     1770.54    172.72 o
 -19   7   4       24.51      109.00     80.87 o
 -18   7   4       28.43       70.63     68.70 o
 -17   7   4    20260.62    20937.65   1225.34 o
 -16   7   4      917.26      491.27    107.75 o
 -15   7   4       31.47       -2.41     38.76 o
 -14   7   4      405.13      489.76     48.98 o
 -13   7   4     8638.96     8555.23    274.18 o
 -12   7   4      666.62      592.39     49.50 o
 -11   7   4        0.24        0.55     32.52 o
 -10   7   4        1.67      -23.79     51.24 o
  -9   7   4    12775.80    13232.65    464.85 o
  -8   7   4     2727.52     3362.98    221.55 o
  -7   7   4     3641.64     3548.84    183.05 o
  -6   7   4       26.59       36.94     32.87 o
  -5   7   4    13658.22    14237.44    419.32 o
  -4   7   4    15094.31    14182.32    415.63 o
  -3   7   4    15441.24    14649.65    406.44 o
  -2   7   4      958.32      575.26     72.17 o
  -1   7   4     7230.42     6721.39    254.33 o
   0   7   4    26446.29    26674.69    674.55 o
   1   7   4     5369.65     4721.04    172.65 o
   2   7   4      289.74      276.08     36.39 o
   3   7   4    17569.09    16799.05    456.56 o
   4   7   4    33353.26    34478.87    868.70 o
   5   7   4     1939.19     1658.24     80.56 o
   6   7   4     5259.53     5691.16    180.29 o
   7   7   4     7168.03     7187.39    250.50 o
   8   7   4    10826.48    11190.13    393.60 o
   9   7   4     1328.91     1279.47     77.74 o
  10   7   4    14720.11    14666.19    448.61 o
  11   7   4     9501.69     9886.05    361.66 o
  12   7   4    13052.35    13124.49    465.58 o
  13   7   4     2130.04     2005.08    113.48 o
  14   7   4     9871.73     9254.27    304.79 o
  15   7   4     1153.80     1093.32     75.03 o
  16   7   4     2171.94     2708.16    117.83 o
  17   7   4     2212.67     1963.30    113.64 o
  18   7   4     2332.92     2844.61    151.37 o
  19   7   4     3377.68     3903.15    262.55 o
  20   7   4        4.75       88.75     54.64 o
  21   7   4     4223.13     4659.68    208.59 o
  22   7   4     7893.86     7637.96    303.69 o
  23   7   4     1568.42     1309.62    146.90 o
  24   7   4       52.66       46.83     84.34 o
  25   7   4     6685.14     6114.23    279.06 o
  26   7   4     1654.15     1714.80    125.77 o
  27   7   4       15.49      309.80    153.45 o
  28   7   4       31.88      136.16     77.62 o
  29   7   4     4259.03     3964.98    217.52 o
  30   7   4     2105.56     1932.68    171.83 o
  31   7   4     2110.06     2287.95    187.17 o
 -30   8   4        4.27      100.57    192.58 o
 -29   8   4     1273.75     1780.93    173.48 o
 -28   8   4     4597.21     4472.24    310.42 o
 -27   8   4     2765.81     3243.88    247.40 o
 -26   8   4       92.05       76.06    108.70 o
 -25   8   4        1.48      -35.36     86.01 o
 -24   8   4     2180.10     2380.20    346.70 o
 -23   8   4     5063.38     5170.60    275.44 o
 -22   8   4     1998.93     2049.85    137.75 o
 -21   8   4     2068.76     2010.82    166.28 o
 -20   8   4     2519.54     2299.20    158.93 o
 -19   8   4     1646.16     1332.58    126.11 o
 -18   8   4     1709.73     2061.29    133.93 o
 -17   8   4      508.23      622.94     98.11 o
 -16   8   4      268.00      -78.67    103.32 o
 -15   8   4       12.68      -24.18     76.47 o
 -14   8   4        0.90        6.22     83.44 o
 -13   8   4     5459.69     5871.73    280.91 o
 -12   8   4     1886.64     1805.98    241.95 o
 -11   8   4     1706.04     1916.01    162.53 o
 -10   8   4        6.57       50.66    139.05 o
  -9   8   4     7448.60     7114.49    226.42 o
  -8   8   4      552.20      482.23     74.71 o
  -7   8   4     1034.59     1197.97    104.55 o
  -6   8   4       83.80       58.17     43.36 o
  -5   8   4     2777.64     2712.81    129.94 o
  -4   8   4     2739.65     2944.65    148.27 o
  -3   8   4     3127.32     3249.70    139.15 o
  -2   8   4      172.12      180.22     64.63 o
  -1   8   4      491.79      461.86     78.71 o
   0   8   4     2680.45     2850.09    107.17 o
   1   8   4     1435.01     1486.48    100.32 o
   2   8   4     3826.92     3612.30    146.43 o
   3   8   4       18.64        0.80     39.35 o
   4   8   4     8759.55     9131.27    413.45 o
   5   8   4     3433.91     3363.89    131.52 o
   6   8   4     8857.48     9308.79    270.44 o
   7   8   4     4853.54     4939.20    168.14 o
   8   8   4     2398.51     2518.91    118.18 o
   9   8   4     6304.66     5890.26    213.31 o
  10   8   4    10120.08     9743.77    306.09 o
  11   8   4     3056.14     2960.17    160.93 o
  12   8   4     8460.97     7869.09    420.40 o
  13   8   4      621.08      705.04     79.88 o
  14   8   4     8031.95     7799.97    289.09 o
  15   8   4        8.15      100.70     98.39 o
  16   8   4      117.15      175.95     56.75 o
  17   8   4     1381.43     1183.99    105.74 o
  18   8   4     3223.12     3440.74    172.55 o
  19   8   4     1543.46     1537.78    115.29 o
  20   8   4      155.86      248.62     94.62 o
  21   8   4     5639.84     5240.39    257.58 o
  22   8   4     4164.56     4210.95    208.28 o
  23   8   4     2679.04     2396.84    181.13 o
  24   8   4       21.01      183.79     77.62 o
  25   8   4     2482.28     2752.63    151.65 o
  26   8   4       97.17      116.62     74.02 o
  27   8   4     1359.63     1327.69    220.02 o
  28   8   4        7.87      100.48    112.24 o
  29   8   4     6153.35     6184.49    569.61 o
 -27   9   4     1788.83     1810.99    212.40 o
 -26   9   4     2274.01     2386.81    195.77 o
 -25   9   4      931.32      672.64    118.58 o
 -24   9   4     7061.96     6940.73    381.75 o
 -23   9   4     1320.49     1040.90    135.11 o
 -22   9   4     3029.47     2909.53    168.31 o
 -21   9   4     1402.41     1114.90    113.96 o
 -20   9   4    11672.41    11392.99    591.86 o
 -19   9   4     4820.96     4953.45    243.61 o
 -18   9   4     1762.64     1271.80    245.79 o
 -17   9   4      107.47      -21.70     56.12 o
 -16   9   4     4812.15     4429.44    217.77 o
 -15   9   4     6075.04     6180.43    281.13 o
 -14   9   4     5288.91     5708.78    229.56 o
 -13   9   4        2.14       23.38     86.09 o
 -12   9   4     3187.14     3084.95    312.98 o
 -11   9   4     5998.68     6226.01    274.86 o
 -10   9   4    11072.76    11334.55    390.62 o
  -9   9   4     3812.15     3765.02    163.18 o
  -8   9   4     4530.34     4338.16    204.72 o
  -7   9   4    10991.54    10363.24    335.02 o
  -6   9   4    13395.02    14429.18    438.81 o
  -5   9   4     6941.27     7112.17    334.07 o
  -4   9   4     5389.19     5590.60    242.39 o
  -3   9   4     1612.42     1903.67    121.87 o
  -2   9   4    12377.03    12548.05    447.50 o
  -1   9   4     7445.76     7194.36    351.94 o
   0   9   4       68.70       17.38     51.23 o
   1   9   4     1567.50     1861.11    114.09 o
   2   9   4    10261.56     9918.09    348.15 o
   3   9   4     3427.57     3556.73    152.69 o
   4   9   4     1260.16     1068.85     79.01 o
   5   9   4     3720.92     4165.62    169.65 o
   6   9   4    17053.41    17053.23    482.15 o
   7   9   4     6098.44     6145.99    231.20 o
   8   9   4     5573.27     5914.06    198.04 o
   9   9   4     1988.75     2017.36    113.47 o
  10   9   4     6747.81     7116.85    397.62 o
  11   9   4     2972.46     3592.81    184.04 o
  12   9   4     1299.36     1147.03    105.11 o
  13   9   4      153.28       96.16     87.86 o
  14   9   4     6836.26     7507.63    270.66 o
  15   9   4     1962.85     1750.94    134.36 o
  16   9   4     4245.41     4667.13    202.66 o
  17   9   4        9.32      178.59     73.29 o
  18   9   4     1087.35     1206.41    107.21 o
  19   9   4     6177.63     6509.57    284.56 o
  20   9   4     4115.78     3967.82    210.09 o
  21   9   4      774.63      645.97     98.50 o
  22   9   4      202.16       46.62    108.10 o
  23   9   4     7642.92     8503.00    377.86 o
  24   9   4     3108.88     3315.40    201.63 o
  25   9   4       88.36       -9.80     76.20 o
  26   9   4     1600.47      821.20    175.18 o
  27   9   4     7242.78     7894.90    483.37 o
 -24  10   4       29.01      278.68    114.87 o
 -23  10   4     3698.31     3071.26    228.04 o
 -22  10   4      567.15      296.98    175.41 o
 -21  10   4       22.33      -25.99     75.22 o
 -20  10   4      363.74      379.08     90.65 o
 -19  10   4     5606.88     5680.21    281.80 o
 -18  10   4       16.55     -105.76     70.51 o
 -17  10   4       58.31      -65.19     67.87 o
 -16  10   4     1102.41     1400.42    127.29 o
 -15  10   4    13787.15    13895.28    547.26 o
 -14  10   4      452.40      484.17     89.23 o
 -13  10   4      100.72      137.08     84.52 o
 -12  10   4     2673.74     2584.42    181.06 o
 -11  10   4    12981.69    13655.06    616.33 o
 -10  10   4       56.23       26.90    190.03 o
  -9  10   4     2152.09     2037.49    216.73 o
  -8  10   4     4716.30     4873.38    222.62 o
  -7  10   4     3305.12     3414.70    172.72 o
  -6  10   4     2300.81     2046.91    138.73 o
  -5  10   4     3489.90     3851.90    235.85 o
  -4  10   4    11238.54    11175.89    488.13 o
  -3  10   4      850.79      948.52     88.88 o
  -2  10   4     8960.96     8111.34    377.66 o
  -1  10   4     3151.94     2997.16    176.07 o
   0  10   4    19453.90    20934.96    730.59 o
   1  10   4     2748.64     2802.31    160.38 o
   2  10   4     8643.29     8685.15    318.72 o
   3  10   4     8686.23     8620.99    297.19 o
   4  10   4     2491.54     2438.75    130.91 o
   5  10   4        3.97      110.10     55.27 o
   6  10   4     2939.36     2960.11    142.40 o
   7  10   4     2735.34     2348.39    169.65 o
   8  10   4        1.19      117.90     83.36 o
   9  10   4      199.55       41.25     83.61 o
  10  10   4     6200.71     6281.19    291.44 o
  11  10   4     3685.35     4165.59    226.85 o
  12  10   4       43.17      177.60     86.47 o
  13  10   4      156.40       22.43     62.89 o
  14  10   4     3321.39     3916.15    237.26 o
  15  10   4     1789.77     1801.33    142.60 o
  16  10   4      407.28      704.60     95.15 o
  17  10   4       52.82      161.33     90.46 o
  18  10   4      800.18      799.15    106.35 o
  19  10   4     6405.44     7219.82    309.54 o
  20  10   4      512.58      579.92    109.24 o
  21  10   4      665.73      799.14    135.83 o
  22  10   4       60.01      663.67    181.90 o
  23  10   4     2992.74     3619.24    261.56 o
  24  10   4     1340.22     1109.97    140.25 o
 -20  11   4      691.99      606.45     95.17 o
 -19  11   4     1226.66     1458.10    134.21 o
 -18  11   4     4119.74     4017.30    287.50 o
 -17  11   4    13621.65    13776.39    700.87 o
 -16  11   4      814.15     1026.76    156.52 o
 -15  11   4      943.02     1575.36    174.05 o
 -14  11   4     1228.54     1555.58    226.22 o
 -13  11   4     5259.89     6068.15    327.64 o
 -12  11   4     2814.79     2996.62    267.71 o
 -11  11   4       17.10      211.68     98.06 o
 -10  11   4      385.54       74.94     78.64 o
  -9  11   4     2554.63     2908.48    199.64 o
  -8  11   4     2184.77     1788.13    171.83 o
  -7  11   4      672.60      560.56     78.85 o
  -6  11   4      310.29      372.67     84.28 o
  -5  11   4     1116.16      936.35    102.86 o
  -4  11   4     2415.94     2353.39    148.05 o
  -3  11   4      645.80      497.23     98.75 o
  -2  11   4      535.49      764.76     95.72 o
  -1  11   4     2500.27     2763.84    164.36 o
   0  11   4      262.17      597.52    156.42 o
   1  11   4     3648.41     3530.09    265.02 o
   2  11   4     3330.50     4265.38    218.83 o
   3  11   4     2666.27     2736.36    166.76 o
   4  11   4     1478.35      925.96    127.81 o
   5  11   4     3714.83     4219.98    268.22 o
   6  11   4      847.26     1131.70    121.69 o
   7  11   4      429.82      371.50    105.58 o
   8  11   4       57.08      207.51     83.29 o
   9  11   4     2083.01     1959.75    203.73 o
  10  11   4       10.69      -61.97     55.02 o
  11  11   4     2325.12     2436.88    275.07 o
  12  11   4     5028.56     5124.51    275.79 o
  13  11   4    10754.29    11327.57    522.64 o
  14  11   4      223.19      124.26     83.73 o
  15  11   4        7.27       40.65     84.62 o
  16  11   4     1837.59     1654.74    146.48 o
  17  11   4    11525.74    10907.60    571.70 o
  18  11   4      964.97      545.54    132.54 o
  19  11   4       19.28       26.45     72.25 o
  20  11   4     1195.35      963.39    171.62 o
 -14  12   4     1551.59     1028.21    243.97 o
 -13  12   4     1940.61     1731.44    246.02 o
 -12  12   4     2917.96     2926.93    199.55 o
 -11  12   4       29.07      -25.39     76.34 o
 -10  12   4      828.24      649.07    121.67 o
  -9  12   4     2814.40     2394.67    290.62 o
  -8  12   4     3790.58     3893.23    298.99 o
  -7  12   4        5.07      313.50    148.16 o
  -6  12   4     1386.54     1845.91    177.60 o
  -5  12   4     1284.26     2097.36    175.37 o
  -4  12   4     2445.91     2098.96    178.03 o
  -3  12   4      458.87      660.24    122.13 o
  -2  12   4      440.45      269.84     65.94 o
  -1  12   4     1933.26     1752.52    120.15 o
   0  12   4     2577.38     2787.79    158.32 o
   1  12   4     1374.21     1138.22    120.40 o
   2  12   4        1.98      146.46    101.41 o
   3  12   4     1551.48     1712.34    151.42 o
   4  12   4      984.96     1065.99    254.44 o
   5  12   4     2936.14     3077.25    230.02 o
   6  12   4      785.10      958.71    135.31 o
   7  12   4     1236.59     1081.32    158.49 o
   8  12   4     4679.52     4494.51    268.80 o
   9  12   4      104.46       89.04     73.96 o
  10  12   4      926.64     1546.76    158.00 o
  11  12   4      164.31       99.78     77.09 o
  12  12   4     2473.36     1430.83    191.09 o
  13  12   4     1717.79     1551.00    149.20 o
  14  12   4      524.07      411.53    105.92 o
  -2  13   4     1343.56     1133.15    134.15 o
  -1  13   4       18.29      157.97     78.74 o
   0  13   4       59.38      -33.83    105.53 o
   1  13   4      963.56     1074.87    213.02 o
   2  13   4     1489.04     1357.60    160.39 o
 -37   1   5       15.52       82.80    108.78 o
 -36   1   5     4442.51     3803.97    241.02 o
 -35   1   5     7423.84     6981.22    397.71 o
 -34   1   5     2917.58     2956.90    207.73 o
 -33   1   5      131.48      169.23     61.84 o
 -32   1   5     4223.04     4707.88    369.41 o
 -31   1   5     2677.53     2669.79    163.01 o
 -30   1   5     5316.48     5993.52    288.79 o
 -29   1   5      318.68      285.15     73.04 o
 -28   1   5     3839.20     3554.90    187.32 o
 -27   1   5     1531.66     1594.89    105.14 o
 -26   1   5     4296.70     3895.30    162.03 o
 -25   1   5     9586.95     9129.58    280.96 o
 -24   1   5     4652.09     4434.69    153.05 o
 -23   1   5     4861.65     4566.50    153.18 o
 -22   1   5     5327.32     4696.77    163.30 o
 -21   1   5     4854.70     4553.12    136.57 o
 -20   1   5    10253.98     9619.49    253.64 o
 -19   1   5      182.64      117.34     27.21 o
 -18   1   5       82.18      118.53     26.59 o
 -17   1   5     2286.97     2190.28     76.51 o
 -16   1   5    27681.47    25836.87    624.21 o
 -15   1   5      434.41      301.30     31.73 o
 -14   1   5     4362.43     4532.79    120.67 o
 -13   1   5     5272.58     5594.31    164.02 o
 -12   1   5    31074.41    30056.54    692.10 o
 -11   1   5     2081.07     2063.06    107.40 o
 -10   1   5     7621.71     6631.36    178.75 o
  -9   1   5    37547.52    36944.80    796.16 o
  -8   1   5    38796.06    37058.16    848.18 o
  -7   1   5     2755.31     2886.78     73.36 o
  -6   1   5     3337.47     3055.65     96.05 o
  -5   1   5    35608.68    36271.43    777.00 o
  -4   1   5    64945.21    66820.15   1510.82 o
  -3   1   5    32636.10    34301.98    914.00 o
  -2   1   5    58202.59    57565.64   1728.30 o
  -1   1   5    29696.35    30193.00    807.70 o
   0   1   5    15266.28    15771.60    414.14 o
   1   1   5      490.44      546.35     32.37 o
   2   1   5    35734.66    33834.48   1135.30 o
   3   1   5    22714.56    22268.01    537.80 o
   4   1   5    16665.03    15644.31    375.56 o
   5   1   5    23213.66    23886.05    577.31 o
   6   1   5    24080.59    23324.01    660.42 o
   7   1   5     1337.97      899.81     36.85 o
   8   1   5    41131.04    42987.64   1015.20 o
   9   1   5    14270.44    15105.17    397.14 o
  10   1   5      166.30      222.06     21.09 o
  11   1   5     5016.97     4209.68    156.28 o
  12   1   5     4565.42     4424.03    141.83 o
  13   1   5     4781.25     4828.21    140.20 o
  14   1   5    21771.08    22568.93    560.84 o
  15   1   5     7854.10     7701.01    209.68 o
  16   1   5     4735.66     4587.78    171.26 o
  17   1   5      195.93      244.51     28.17 o
  18   1   5    22066.14    23080.58    542.56 o
  19   1   5      597.86      491.09     31.69 o
  20   1   5      148.85      159.25     26.68 o
  21   1   5      531.57      578.64     55.65 o
  22   1   5    16376.59    16298.55    471.46 o
  23   1   5       50.59      135.65     43.80 o
  24   1   5      688.82      636.61    164.54 o
  25   1   5     2551.91     2438.87    141.72 o
  26   1   5    11657.71    12319.84    630.89 o
  27   1   5     1223.41     1138.59    101.24 o
  28   1   5     1304.49     1420.51    119.73 o
  29   1   5     1655.57     1844.95    118.85 o
  30   1   5     2931.36     3036.92    160.87 o
  31   1   5     4351.16     3911.03    218.64 o
  32   1   5     4250.60     3953.21    230.39 o
  33   1   5     1757.74     1993.56    141.66 o
  34   1   5     4550.66     5410.29    297.95 o
  35   1   5      377.95      468.36    100.96 o
  36   1   5     2638.83     2287.83    227.91 o
  37   1   5     2204.16     2266.99    283.59 o
 -37   2   5     3389.11     2228.93    356.85 o
 -36   2   5     2636.30     2293.49    210.93 o
 -35   2   5      216.57      300.35    106.34 o
 -34   2   5       16.38      -70.67     99.05 o
 -33   2   5     4029.25     3959.57    363.22 o
 -32   2   5      557.38      953.57    172.73 o
 -31   2   5     2571.90     2909.70    278.56 o
 -30   2   5      392.81      428.76    233.04 o
 -29   2   5     6290.96     5858.08    237.89 o
 -28   2   5     1959.39     2224.75    139.03 o
 -27   2   5     1734.03     1805.80    103.64 o
 -26   2   5      918.27      884.70     77.44 o
 -25   2   5     4802.47     5145.02    180.79 o
 -24   2   5       30.91      -12.54     34.50 o
 -23   2   5     7615.13     8547.11    291.66 o
 -22   2   5       80.77      -14.35     33.48 o
 -21   2   5     9008.82    10126.18    269.95 o
 -20   2   5       91.78      260.65     38.71 o
 -19   2   5     5468.34     5635.61    167.36 o
 -18   2   5     2389.38     2652.10     99.80 o
 -17   2   5     4031.68     3792.30    118.15 o
 -16   2   5       40.79       46.45     31.99 o
 -15   2   5     3138.90     3156.14     99.95 o
 -14   2   5      827.47      581.20     47.39 o
 -13   2   5    14282.53    14065.19    378.16 o
 -12   2   5      231.29      205.32     28.51 o
 -11   2   5     3615.32     3674.55    107.57 o
 -10   2   5     3322.77     3683.35     94.63 o
  -9   2   5    16053.38    16480.07    371.70 o
  -8   2   5     5139.46     5616.75    133.75 o
  -7   2   5     1877.58     1976.60     67.98 o
  -6   2   5      261.17      261.83     37.13 o
  -5   2   5    38681.70    39370.07   1131.06 o
  -4   2   5    13232.11    14221.08    415.63 o
  -3   2   5    30425.11    30935.79    878.62 o
  -2   2   5     1076.84     1177.41     47.09 o
  -1   2   5    19531.67    19960.54    516.55 o
   0   2   5      531.51      476.75     29.44 o
   1   2   5    34584.13    34553.34    920.39 o
   2   2   5    11309.95    12068.94    323.65 o
   3   2   5     2618.70     2751.87     97.16 o
   4   2   5     2267.22     2260.69     68.87 o
   5   2   5    88079.06    87397.48   2464.45 o
   6   2   5     1451.54     1378.81     54.35 o
   7   2   5     8414.29     8185.07    228.50 o
   8   2   5     3605.05     3871.08    106.61 o
   9   2   5    15845.75    15218.91    407.31 o
  10   2   5      525.56      591.35     41.23 o
  11   2   5    28047.98    28225.09    658.14 o
  12   2   5     2162.14     2145.01     82.33 o
  13   2   5     8659.44     7879.06    188.47 o
  14   2   5      856.66      856.58     49.60 o
  15   2   5    13262.35    12656.88    459.53 o
  16   2   5       39.72       54.45     23.64 o
  17   2   5     3860.11     3541.91    113.32 o
  18   2   5     1494.50     1403.91     75.72 o
  19   2   5    11456.64    11399.83    333.95 o
  20   2   5      418.80      460.59     38.38 o
  21   2   5     8482.91     8799.36    348.28 o
  22   2   5     2231.96     2220.15    174.16 o
  23   2   5     4211.78     4283.46    181.78 o
  24   2   5       11.96       38.49     62.15 o
  25   2   5     2358.51     2219.13    180.60 o
  26   2   5      130.92      267.37     67.32 o
  27   2   5      400.73      387.02     61.50 o
  28   2   5     2259.52     1853.94    178.74 o
  29   2   5     1282.13     1499.80    110.79 o
  30   2   5       21.76      118.89     71.77 o
  31   2   5     5149.72     4563.53    250.37 o
  32   2   5      821.40      656.93    131.01 o
  33   2   5     1058.80      682.48    131.13 o
  34   2   5      167.57       13.95     98.07 o
  35   2   5      626.29      245.29    126.78 o
  36   2   5     1455.55     1554.04    157.81 o
  37   2   5      612.09      753.27    169.78 o
 -36   3   5     1258.72      999.98    177.22 o
 -35   3   5     6287.37     6026.60    704.36 o
 -34   3   5     1971.67     1836.53    208.02 o
 -33   3   5      236.03      -88.54    107.68 o
 -32   3   5     2584.48     2251.67    197.08 o
 -31   3   5     9394.83     9061.54    493.74 o
 -30   3   5      484.16      656.52     85.25 o
 -29   3   5     1053.71      509.03    109.10 o
 -28   3   5      187.63      343.25     56.80 o
 -27   3   5     6923.35     7186.34    288.22 o
 -26   3   5     1292.58     1410.09     83.25 o
 -25   3   5     7601.72     7948.18    260.81 o
 -24   3   5       18.30      -15.73     47.88 o
 -23   3   5    12736.02    12401.45    416.32 o
 -22   3   5    10506.67    10593.34    313.61 o
 -21   3   5    11085.56    11163.08    335.03 o
 -20   3   5     7026.36     7356.67    237.84 o
 -19   3   5     6677.18     6498.75    206.19 o
 -18   3   5     4852.29     4688.09    151.23 o
 -17   3   5     7166.51     7109.08    188.84 o
 -16   3   5      148.07      121.16     22.02 o
 -15   3   5    20249.57    19366.36    475.25 o
 -14   3   5     3480.84     3350.24    117.31 o
 -13   3   5    19992.17    19178.59    460.61 o
 -12   3   5      335.98      230.64     26.65 o
 -11   3   5     5558.30     5605.47    152.95 o
 -10   3   5     4104.59     4320.02    133.04 o
  -9   3   5    20744.01    19525.95    534.92 o
  -8   3   5     3071.69     3508.83    113.31 o
  -7   3   5     8481.16     8149.19    205.29 o
  -6   3   5       62.97       24.13     16.17 o
  -5   3   5    79900.18    76230.08   2044.69 o
  -4   3   5      385.61      452.40     60.76 o
  -3   3   5     4049.95     3741.17    125.42 o
  -2   3   5     4733.74     5098.55    154.22 o
  -1   3   5    64213.05    63964.98   1680.13 o
   0   3   5      131.56      314.23     27.14 o
   1   3   5      191.89      306.09     31.82 o
   2   3   5      871.40      859.95     55.33 o
   3   3   5    39303.81    37920.07    990.27 o
   4   3   5     6612.54     6247.45    188.31 o
   5   3   5     8684.74     9327.40    246.94 o
   6   3   5     7901.24     8274.45    377.61 o
   7   3   5    51055.15    50473.53   1430.50 o
   8   3   5      203.46       94.13     28.89 o
   9   3   5    15306.28    15416.82    390.45 o
  10   3   5     3107.68     3479.90    105.22 o
  11   3   5    59210.14    57361.13   1380.59 o
  12   3   5     4545.16     5322.62    150.90 o
  13   3   5     5074.15     5070.58    164.34 o
  14   3   5     7697.03     8259.93    208.01 o
  15   3   5    10880.84    10890.08    267.11 o
  16   3   5     7930.04     8247.02    231.38 o
  17   3   5    10077.23    10054.86    253.32 o
  18   3   5     1650.18     1676.32     88.14 o
  19   3   5     9351.27     8760.29    250.96 o
  20   3   5       36.57      -16.07     30.97 o
  21   3   5    16766.31    17064.64    464.10 o
  22   3   5      509.27      442.54     46.77 o
  23   3   5     2480.72     2519.83    129.29 o
  24   3   5     1378.22     1588.44    157.71 o
  25   3   5    14370.59    14900.59    472.50 o
  26   3   5      400.78      378.01     51.04 o
  27   3   5     2688.07     2129.64    115.63 o
  28   3   5      160.35      292.61     85.18 o
  29   3   5    16385.15    16380.04    931.67 o
  30   3   5      650.21      684.89    139.51 o
  31   3   5     3442.16     3395.14    235.02 o
  32   3   5      316.15      233.74     84.59 o
  33   3   5     3323.46     3236.02    235.49 o
  34   3   5      199.23      306.37    121.76 o
  35   3   5      515.68     1252.89    215.75 o
  36   3   5     1270.55     1384.89    157.13 o
 -36   4   5     3087.89     2717.35    333.69 o
 -35   4   5      250.91      226.35    336.37 o
 -34   4   5     2021.96     2134.26    252.16 o
 -33   4   5       28.48     -136.27    124.34 o
 -32   4   5     4760.08     5324.13    450.84 o
 -31   4   5      265.35      857.66    178.92 o
 -30   4   5     5760.81     5742.19    398.80 o
 -29   4   5      581.28      502.67    131.21 o
 -28   4   5     4189.43     4776.44    239.63 o
 -27   4   5      524.39      788.74    149.11 o
 -26   4   5    19324.41    18466.93    649.58 o
 -25   4   5       72.60      -55.36     53.13 o
 -24   4   5     3860.62     3731.26    145.45 o
 -23   4   5      299.41      424.62     62.98 o
 -22   4   5    38688.51    39638.20   1133.81 o
 -21   4   5       21.45      -13.97     37.75 o
 -20   4   5     3109.12     2933.06    122.31 o
 -19   4   5       62.19       80.54     41.46 o
 -18   4   5    68429.54    67302.10   1945.04 o
 -17   4   5        6.91      -36.05     36.59 o
 -16   4   5     3072.88     3331.28    140.26 o
 -15   4   5     1109.35      797.32    106.93 o
 -14   4   5    54597.91    55045.75   1566.67 o
 -13   4   5     2688.82     2994.34    107.84 o
 -12   4   5      881.81      870.19     44.94 o
 -11   4   5    10625.24    10410.15    270.19 o
 -10   4   5    56325.82    57784.66   1416.89 o
  -9   4   5     7817.92     8649.94    216.91 o
  -8   4   5    13539.41    14285.68    343.25 o
  -7   4   5     6609.72     6844.60    185.12 o
  -6   4   5    37897.45    38424.70    976.81 o
  -5   4   5      259.25      199.23     25.00 o
  -4   4   5     6465.76     5480.20    178.04 o
  -3   4   5    10273.22     9889.49    262.89 o
  -2   4   5    28174.57    28915.29    836.33 o
  -1   4   5    10267.35    11972.38    357.71 o
   0   4   5    18402.22    18312.10    531.57 o
   1   4   5    21109.20    23466.55    687.52 o
   2   4   5     8096.75     7328.29    210.61 o
   3   4   5        1.22      -24.88     20.05 o
   4   4   5    36814.59    39080.52   1038.97 o
   5   4   5     1915.67     1967.58     69.91 o
   6   4   5     2178.74     2161.91     72.58 o
   7   4   5     1795.96     1779.99     58.13 o
   8   4   5    57769.44    60413.24   1604.40 o
   9   4   5    16327.10    17837.52    489.55 o
  10   4   5     3446.81     3227.18    100.92 o
  11   4   5     4048.96     4231.96    114.48 o
  12   4   5    24391.75    24230.92    565.90 o
  13   4   5      968.38     1131.55     72.57 o
  14   4   5     6454.27     6495.65    168.74 o
  15   4   5      114.37      156.69     29.22 o
  16   4   5    28736.01    28002.72    658.70 o
  17   4   5       13.40      110.81     36.55 o
  18   4   5     3022.64     2877.20    158.95 o
  19   4   5     3415.62     3379.05    133.50 o
  20   4   5    34941.00    34054.49    894.93 o
  21   4   5     3589.63     3768.65    171.28 o
  22   4   5      344.65      143.70     65.22 o
  23   4   5      521.88      818.11    100.38 o
  24   4   5    37111.42    38116.37   1292.52 o
  25   4   5     9583.36     9739.12    685.43 o
  26   4   5        2.92       19.76     76.11 o
  27   4   5     1256.26     1723.09    141.90 o
  28   4   5    17670.67    17725.83    864.83 o
  29   4   5     2229.93     2161.71    152.73 o
  30   4   5      599.34      517.43    110.78 o
  31   4   5      181.36      357.88    124.69 o
  32   4   5     5859.18     6091.73    336.84 o
  33   4   5      511.18      381.63    108.75 o
  34   4   5     2194.73     2421.81    181.00 o
  35   4   5        1.71     -182.07    145.20 o
 -35   5   5     1035.16      586.63    179.79 o
 -34   5   5     3464.21     4101.12    385.61 o
 -33   5   5      455.48      379.10    141.08 o
 -32   5   5     6905.09     6740.76    399.76 o
 -31   5   5     1848.00     1134.89    172.22 o
 -30   5   5     2660.17     2496.45    261.49 o
 -29   5   5        0.15      110.03    154.03 o
 -28   5   5    11390.00    10527.26    533.96 o
 -27   5   5      879.75     1046.75    167.12 o
 -26   5   5     2622.11     2165.49    199.36 o
 -25   5   5       48.07      -42.40     84.53 o
 -24   5   5    31618.07    33498.04   1150.98 o
 -23   5   5       23.21       53.39     60.63 o
 -22   5   5       86.92       47.63    109.18 o
 -21   5   5      514.16      434.37     73.92 o
 -20   5   5    24129.47    23543.15    824.13 o
 -19   5   5     1306.19      932.17     96.95 o
 -18   5   5     4315.28     4374.82    194.11 o
 -17   5   5     1142.52     1030.87     85.68 o
 -16   5   5    42030.56    39984.22   1398.15 o
 -15   5   5        4.47       52.15     32.91 o
 -14   5   5       35.37       -2.74     45.46 o
 -13   5   5      447.78      144.33     73.44 o
 -12   5   5    20664.71    20046.71    550.67 o
 -11   5   5    25923.52    27078.84    707.94 o
 -10   5   5     1753.59     2009.23     70.86 o
  -9   5   5     1508.85     1456.45     55.93 o
  -8   5   5    34382.35    34123.92    946.38 o
  -7   5   5     8067.77     8163.54    278.77 o
  -6   5   5      895.23      865.05     59.72 o
  -5   5   5      150.47      269.00     83.29 o
  -4   5   5    12476.04    12264.36    370.76 o
  -3   5   5       90.17       36.36     33.14 o
  -2   5   5    15005.23    14451.10    450.02 o
  -1   5   5     3257.41     2451.42    111.73 o
   0   5   5    39005.41    38931.41   1138.29 o
   1   5   5     1871.21     1871.83     80.77 o
   2   5   5    32215.65    32387.78   1182.22 o
   3   5   5     8680.76     7558.03    212.37 o
   4   5   5    17610.21    17355.82    443.58 o
   5   5   5      149.89      183.52     31.71 o
   6   5   5    13447.20    12449.09    345.95 o
   7   5   5     9688.16     8991.70    256.57 o
   8   5   5    18371.25    18408.77    514.82 o
   9   5   5       13.17       69.53     55.84 o
  10   5   5    12696.30    12569.99    390.92 o
  11   5   5     6829.25     7305.92    227.58 o
  12   5   5       80.35       93.79     32.50 o
  13   5   5    14648.85    15272.64    424.66 o
  14   5   5    11781.23    11347.30    314.60 o
  15   5   5     3317.63     3358.44    125.97 o
  16   5   5     1275.56     1577.12     94.40 o
  17   5   5    15340.82    15301.75    419.91 o
  18   5   5    15843.21    15716.09    750.86 o
  19   5   5      126.30       38.66     76.01 o
  20   5   5     1568.40     1291.00     92.17 o
  21   5   5     3860.15     4172.39    182.98 o
  22   5   5     8875.33     8757.23    307.01 o
  23   5   5       31.56       63.53     47.23 o
  24   5   5       59.69      149.85    126.54 o
  25   5   5      808.83      791.14    138.53 o
  26   5   5     4814.40     5050.52    243.40 o
  27   5   5      376.00      296.69     94.18 o
  28   5   5        6.75      184.42     96.11 o
  29   5   5      223.33      239.94     86.69 o
  30   5   5     5908.00     5992.03    319.42 o
  31   5   5       16.74      135.29    105.22 o
  32   5   5     1399.64      956.01    164.84 o
  33   5   5      981.82      947.55    142.25 o
  34   5   5     3888.15     4417.93    413.50 o
 -33   6   5     5070.84     6388.86    491.60 o
 -32   6   5      299.07      252.58    120.17 o
 -31   6   5     4331.36     4283.05    285.39 o
 -30   6   5      775.11      744.59    135.69 o
 -29   6   5     6865.69     7078.15    424.64 o
 -28   6   5     1948.38     2122.34    201.71 o
 -27   6   5     2446.28     2489.77    271.71 o
 -26   6   5      938.86      674.90    120.37 o
 -25   6   5    12672.13    11583.88    504.57 o
 -24   6   5     1925.42     1772.76    196.30 o
 -23   6   5     5499.67     6389.16    368.40 o
 -22   6   5       97.39       46.10     66.98 o
 -21   6   5    21392.19    22512.17    792.71 o
 -20   6   5       18.98       -8.49     89.22 o
 -19   6   5     8649.53     8957.21    400.58 o
 -18   6   5       71.87      194.68     55.48 o
 -17   6   5    14160.89    14479.47    606.90 o
 -16   6   5        3.29       92.67     83.24 o
 -15   6   5    26965.60    27617.91    976.54 o
 -14   6   5     2502.93     2447.66    156.99 o
 -13   6   5    30256.79    30819.21   1062.20 o
 -12   6   5     3048.78     3026.49    161.26 o
 -11   6   5    23021.80    21553.27    767.30 o
 -10   6   5      173.11      260.92     32.24 o
  -9   6   5    23412.81    23964.44    810.81 o
  -8   6   5      845.90     1017.02     82.11 o
  -7   6   5    30114.51    27789.43    897.53 o
  -6   6   5       12.56      -35.94     38.86 o
  -5   6   5     8631.88     7676.31    292.59 o
  -4   6   5     4337.40     4579.81    182.38 o
  -3   6   5    33200.91    32849.34   1118.71 o
  -2   6   5     2193.65     2282.03     95.53 o
  -1   6   5       18.39        5.70     23.30 o
   0   6   5      193.72      211.62     32.43 o
   1   6   5    56915.59    59113.54   1582.01 o
   2   6   5       58.59      130.26     36.00 o
   3   6   5      360.68      344.46     36.07 o
   4   6   5      400.04      294.48     32.51 o
   5   6   5    59518.62    61249.89   1484.64 o
   6   6   5      260.53      274.95     32.20 o
   7   6   5       44.01      130.85     22.55 o
   8   6   5     1847.38     1592.59     74.43 o
   9   6   5    32243.36    30488.41    761.33 o
  10   6   5      456.41      375.30     28.91 o
  11   6   5    15235.70    15473.22    382.33 o
  12   6   5      576.43      406.76     59.05 o
  13   6   5    35118.91    35995.55   1182.96 o
  14   6   5      326.15      265.99     59.04 o
  15   6   5    11879.07    11444.64    336.78 o
  16   6   5     1190.50     1181.29     69.60 o
  17   6   5    18805.05    18520.35    527.44 o
  18   6   5       20.61       85.98     64.18 o
  19   6   5     4762.73     4675.70    276.76 o
  20   6   5      954.87      868.48     85.78 o
  21   6   5    21399.79    22734.32    684.51 o
  22   6   5      593.82      494.85     64.88 o
  23   6   5    10182.31     9648.86    362.68 o
  24   6   5      294.62      333.62     67.25 o
  25   6   5     9066.13     9293.98    383.15 o
  26   6   5     1083.04      805.76    141.58 o
  27   6   5     8609.58     7901.18    382.08 o
  28   6   5      145.41      136.18     91.21 o
  29   6   5      660.58      789.28    101.74 o
  30   6   5     2930.52     2680.21    287.46 o
  31   6   5     6586.29     6129.39    405.22 o
  32   6   5      778.13      430.65    126.88 o
  33   6   5       24.23      -48.03     93.11 o
 -32   7   5       82.50      -52.34    182.07 o
 -31   7   5      393.09      514.61    118.31 o
 -30   7   5     2083.02     1588.18    368.23 o
 -29   7   5      684.58     1116.07    211.64 o
 -28   7   5      118.26      195.96    140.81 o
 -27   7   5     2795.11     2415.65    208.99 o
 -26   7   5      273.14      408.67    136.05 o
 -25   7   5      142.56      -62.33    105.60 o
 -24   7   5      520.82      217.33    159.45 o
 -23   7   5     1899.30     2214.27    195.34 o
 -22   7   5      272.00      136.59     79.55 o
 -21   7   5     4934.68     4393.76    256.77 o
 -20   7   5     7212.93     7059.25    325.33 o
 -19   7   5    11603.69    11954.44    616.62 o
 -18   7   5     1500.51     1505.13    122.84 o
 -17   7   5     1601.13     1603.75    126.52 o
 -16   7   5       15.28      108.95     55.97 o
 -15   7   5     1948.41     1856.88    108.15 o
 -14   7   5      210.85      185.26     36.10 o
 -13   7   5     1206.97     1163.77     98.11 o
 -12   7   5     3296.52     2983.69    141.82 o
 -11   7   5     4013.73     4207.14    182.12 o
 -10   7   5     6347.45     6188.57    253.45 o
  -9   7   5     4816.48     5100.11    220.30 o
  -8   7   5     6070.42     6057.62    384.53 o
  -7   7   5      589.78      708.44     55.58 o
  -6   7   5    10506.09    10450.77    320.55 o
  -5   7   5     5766.68     6199.70    220.70 o
  -4   7   5    11189.02    10885.37    358.39 o
  -3   7   5     1171.33     1325.25     88.99 o
  -2   7   5      432.65      409.07     44.65 o
  -1   7   5     6516.59     6208.64    295.43 o
   0   7   5     2235.20     2505.63    107.92 o
   1   7   5     1355.02     1732.25     82.58 o
   2   7   5      355.47      342.16     43.35 o
   3   7   5     4518.21     4453.72    136.45 o
   4   7   5      997.56     1233.81     68.58 o
   5   7   5     3867.67     3851.34    226.26 o
   6   7   5      780.59      698.80     67.83 o
   7   7   5     6535.68     6297.90    247.86 o
   8   7   5      615.83      897.82     64.63 o
   9   7   5    11703.19    12000.32    389.47 o
  10   7   5      207.43      209.37     63.99 o
  11   7   5     9593.93     9138.44    312.59 o
  12   7   5     2536.27     2388.89    135.18 o
  13   7   5      941.40      801.90     83.01 o
  14   7   5     2279.07     1949.03    101.38 o
  15   7   5    10647.17    10874.54    359.49 o
  16   7   5     1222.65     1019.78     89.29 o
  17   7   5     3222.72     3267.23    140.47 o
  18   7   5      439.95      352.65    102.09 o
  19   7   5     1295.20     1406.58    127.19 o
  20   7   5      793.50      706.35     90.88 o
  21   7   5     1049.39     1560.17    108.41 o
  22   7   5     1736.15     1335.49    121.16 o
  23   7   5     1631.99     1693.83    117.17 o
  24   7   5      192.70      107.55     61.72 o
  25   7   5     2248.53     1921.06    197.03 o
  26   7   5       26.35      -65.37     92.44 o
  27   7   5      740.76      533.64     98.71 o
  28   7   5      617.49      976.20    154.34 o
  29   7   5      531.05      337.10    129.17 o
  30   7   5     1368.74     1160.76    186.48 o
  31   7   5     1404.20     1442.09    159.39 o
 -29   8   5      291.79      314.97    118.86 o
 -28   8   5       16.71       23.09    105.92 o
 -27   8   5        6.11      -22.69    123.96 o
 -26   8   5     9293.10     9345.61    573.82 o
 -25   8   5      293.73      -27.88     96.64 o
 -24   8   5      103.43      541.30    182.16 o
 -23   8   5       33.10     -114.63    102.52 o
 -22   8   5    12271.38    12772.01    494.78 o
 -21   8   5      206.96      -12.16     55.26 o
 -20   8   5     1416.27      824.50    145.35 o
 -19   8   5     3990.70     4017.04    436.91 o
 -18   8   5    14738.16    13574.66    695.33 o
 -17   8   5      312.24      188.84    100.00 o
 -16   8   5      197.39      331.43     89.93 o
 -15   8   5     1426.52      891.22    219.16 o
 -14   8   5    12825.42    13423.78    619.46 o
 -13   8   5        1.34       36.41     38.19 o
 -12   8   5      102.20       33.08     44.49 o
 -11   8   5     2247.37     2133.08    255.18 o
 -10   8   5    15661.47    16133.40    522.18 o
  -9   8   5      178.68      190.51     78.38 o
  -8   8   5       93.54       15.19     38.57 o
  -7   8   5     2489.35     2568.94    144.57 o
  -6   8   5     7542.02     8206.24    508.97 o
  -5   8   5     4369.60     4180.87    202.03 o
  -4   8   5     2880.66     2781.24    139.00 o
  -3   8   5      379.17      498.88     64.17 o
  -2   8   5    61477.57    62066.11   1757.33 o
  -1   8   5     9319.60     8596.33    270.63 o
   0   8   5     3344.70     3505.44    142.86 o
   1   8   5     3511.09     3496.83    159.80 o
   2   8   5    14172.90    14057.51    432.70 o
   3   8   5      340.86      344.09     59.03 o
   4   8   5    14968.10    13806.65    449.04 o
   5   8   5        1.94        4.92     39.82 o
   6   8   5     7729.07     7581.56    340.11 o
   7   8   5      383.62      461.13     56.79 o
   8   8   5    31261.21    30621.44    930.88 o
   9   8   5       61.52       60.14     84.95 o
  10   8   5     4871.58     5271.23    205.04 o
  11   8   5        0.38       36.27     59.28 o
  12   8   5    18092.89    16687.92    572.38 o
  13   8   5     1065.28     1312.47    113.03 o
  14   8   5     1045.39      675.50     95.58 o
  15   8   5     1950.05     1384.14    170.88 o
  16   8   5    14874.73    14467.89    430.73 o
  17   8   5      707.12      568.72    108.02 o
  18   8   5     1511.52     1416.72    105.89 o
  19   8   5        2.84       10.64     63.60 o
  20   8   5     7414.83     7305.15    303.98 o
  21   8   5     2364.33     2643.48    166.80 o
  22   8   5      200.71      305.80     89.09 o
  23   8   5       35.69      -11.38    109.12 o
  24   8   5     6784.08     6895.28    276.19 o
  25   8   5     1778.04     1813.21    160.99 o
  26   8   5      406.38      166.45    104.34 o
  27   8   5        1.36      -35.31     79.13 o
  28   8   5     7252.33     7448.84    435.81 o
  29   8   5        7.83       12.48     96.51 o
 -27   9   5     1989.72     2205.69    205.95 o
 -26   9   5      387.84      513.17    190.98 o
 -25   9   5     1508.26     1353.10    166.48 o
 -24   9   5      426.47      708.13    128.17 o
 -23   9   5     1634.83     1773.49    166.95 o
 -22   9   5      572.23      584.93     87.68 o
 -21   9   5       67.42      -75.88     80.92 o
 -20   9   5      167.71      252.38     88.46 o
 -19   9   5      241.27      280.04     73.11 o
 -18   9   5        6.45        0.62     62.15 o
 -17   9   5     2587.05     2478.83    170.84 o
 -16   9   5     2413.00     2049.06    227.99 o
 -15   9   5      702.26      427.81     85.43 o
 -14   9   5        3.55        5.27     61.95 o
 -13   9   5     4279.24     4342.66    204.82 o
 -12   9   5     2243.05     2393.94    150.24 o
 -11   9   5      600.14      738.42    133.60 o
 -10   9   5        0.08        7.78     48.11 o
  -9   9   5     4631.10     5044.11    233.41 o
  -8   9   5       61.20       73.37     48.15 o
  -7   9   5      403.11      212.24     48.63 o
  -6   9   5      113.24      138.97     49.31 o
  -5   9   5     1734.11     1789.94    113.54 o
  -4   9   5     1567.34     1506.26    122.33 o
  -3   9   5      616.96      503.39     80.49 o
  -2   9   5     1402.67     1330.97     93.43 o
  -1   9   5     1936.74     1793.79    116.09 o
   0   9   5     2784.16     2777.17    209.64 o
   1   9   5     1727.39     1341.03    142.33 o
   2   9   5       67.19      111.51     50.16 o
   3   9   5     3113.07     3441.83    138.83 o
   4   9   5     1478.86     1348.70     91.32 o
   5   9   5       19.50       -9.29     46.28 o
   6   9   5     1022.25      887.83     76.01 o
   7   9   5     1004.64     1031.20     77.08 o
   8   9   5      289.06      336.95     61.98 o
   9   9   5     2782.29     2406.25    179.42 o
  10   9   5      101.50      245.87     80.61 o
  11   9   5      392.77      460.15     76.95 o
  12   9   5       49.06      -65.37     63.56 o
  13   9   5      553.61      244.88    154.30 o
  14   9   5      893.27      582.74     86.38 o
  15   9   5      821.56      847.16     90.27 o
  16   9   5      225.81      478.88     84.53 o
  17   9   5      124.03      -32.53     56.42 o
  18   9   5     1848.45     2078.63    170.94 o
  19   9   5     4083.58     4545.39    235.02 o
  20   9   5      155.05      238.15    100.71 o
  21   9   5      621.40      829.16    125.64 o
  22   9   5     1342.00     1584.26    153.72 o
  23   9   5      483.60      389.50    120.02 o
  24   9   5       51.62       51.27     67.21 o
  25   9   5      512.14      339.91    152.79 o
  26   9   5        0.88       -0.73    116.28 o
  27   9   5      249.16     -191.62    218.93 o
 -24  10   5       54.03      105.06    108.00 o
 -23  10   5       61.69      232.96    116.51 o
 -22  10   5     1929.08     1829.46    168.80 o
 -21  10   5      441.65      377.34    135.32 o
 -20  10   5      143.88       48.96     69.97 o
 -19  10   5     2302.61     2742.84    226.18 o
 -18  10   5     2655.74     2725.81    178.15 o
 -17  10   5     2171.91     1812.09    161.17 o
 -16  10   5      320.90      319.59     81.89 o
 -15  10   5     3695.35     4064.27    219.63 o
 -14  10   5     4770.91     4540.85    335.45 o
 -13  10   5     1532.31     1885.10    160.45 o
 -12  10   5     1716.93     2035.17    162.99 o
 -11  10   5     4038.60     4113.65    238.46 o
 -10  10   5     2015.72     2359.36    208.35 o
  -9  10   5     1680.53     1400.07    113.66 o
  -8  10   5     1107.10     1259.45    115.01 o
  -7  10   5     4353.49     4662.42    261.41 o
  -6  10   5     1682.95     1519.52    107.13 o
  -5  10   5     1641.79     1532.12    102.23 o
  -4  10   5     5836.51     6048.42    251.00 o
  -3  10   5      555.59      385.68     79.08 o
  -2  10   5     2287.68     1806.09    158.80 o
  -1  10   5       74.82       56.29     58.04 o
   0  10   5      485.07      712.19    119.27 o
   1  10   5    12873.34    13439.39    498.05 o
   2  10   5     1258.20     1384.30    116.10 o
   3  10   5      164.92      147.34     51.00 o
   4  10   5     3000.66     2954.63    139.90 o
   5  10   5     8694.30     8248.45    472.82 o
   6  10   5      109.98      103.88     46.66 o
   7  10   5        7.02        5.90     56.97 o
   8  10   5      104.02      290.64     92.66 o
   9  10   5     3784.92     3895.97    249.13 o
  10  10   5     3872.78     4003.93    180.17 o
  11  10   5      393.71      372.23     89.95 o
  12  10   5       22.75      132.41    109.45 o
  13  10   5     2261.72     1566.14    134.88 o
  14  10   5     2895.86     2930.77    162.45 o
  15  10   5      556.84      837.48    125.30 o
  16  10   5      300.08      244.06     80.34 o
  17  10   5     2597.29     2415.00    145.47 o
  18  10   5     2206.86     1703.13    170.22 o
  19  10   5      464.82      393.32    109.16 o
  20  10   5      305.01      381.49     96.05 o
  21  10   5     4412.77     5280.54    263.79 o
  22  10   5       17.15       65.38     66.04 o
  23  10   5     1568.82     1505.03    168.15 o
 -20  11   5      265.90      513.52    114.52 o
 -19  11   5      330.21      343.45    120.45 o
 -18  11   5       35.73      -11.18    115.82 o
 -17  11   5      885.21     1012.28    264.90 o
 -16  11   5        1.72       55.55    107.82 o
 -15  11   5      440.48      257.81     87.02 o
 -14  11   5        3.30      159.54    111.44 o
 -13  11   5      784.02      268.20     91.22 o
 -12  11   5       19.48      166.18     89.41 o
 -11  11   5      296.09      567.62    172.20 o
 -10  11   5     1122.99     1016.62    137.70 o
  -9  11   5      595.86      660.10    119.91 o
  -8  11   5     2595.88     2643.45    204.08 o
  -7  11   5      481.10      248.49    101.60 o
  -6  11   5      803.82      969.64    131.33 o
  -5  11   5     1889.50     2317.87    143.28 o
  -4  11   5     4095.41     4674.57    236.63 o
  -3  11   5      779.06      623.44    104.03 o
  -2  11   5      222.78      113.26     80.56 o
  -1  11   5     4200.27     4333.29    214.72 o
   0  11   5     2829.06     2945.60    199.52 o
   1  11   5      763.33      773.50     85.01 o
   2  11   5      370.63      526.04    106.07 o
   3  11   5     9712.83     9671.41    463.03 o
   4  11   5      193.80       68.65     60.05 o
   5  11   5        0.08      -95.50     66.58 o
   6  11   5     1007.08      909.26    167.33 o
   7  11   5     3054.90     3054.98    229.06 o
   8  11   5      128.62      305.95    131.09 o
   9  11   5      441.57      574.40     91.63 o
  10  11   5     3175.19     3255.37    250.83 o
  11  11   5      897.91      847.58    163.56 o
  12  11   5       69.04      329.42    105.73 o
  13  11   5      110.56      341.83    160.22 o
  14  11   5      644.81      877.86    187.53 o
  15  11   5      298.25      565.68    121.33 o
  16  11   5     1147.02      842.68    108.50 o
  17  11   5       54.66       61.58     77.10 o
  18  11   5        6.99       -3.11     90.81 o
  19  11   5       51.28      238.23    114.40 o
 -14  12   5       60.52      259.90    105.95 o
 -13  12   5       32.44       95.67     87.46 o
 -12  12   5        6.50      -57.68     71.05 o
 -11  12   5      539.81      871.57    131.84 o
 -10  12   5      418.64      679.55    123.43 o
  -9  12   5     1170.97     1234.81    141.36 o
  -8  12   5     2404.59     2615.93    213.20 o
  -7  12   5     2102.27     1582.97    177.70 o
  -6  12   5      723.50      924.26    130.34 o
  -5  12   5     1687.66     1686.07    151.09 o
  -4  12   5      696.78      440.81    114.18 o
  -3  12   5     6604.17     6871.75    355.01 o
  -2  12   5     2276.51     2316.24    212.14 o
  -1  12   5      992.88      685.70    132.51 o
   0  12   5      428.65      247.06    118.45 o
   1  12   5    15309.52    16115.62    628.94 o
   2  12   5     1931.83     1816.93    179.89 o
   3  12   5       13.16     -102.20     68.13 o
   4  12   5       94.65      238.84     85.05 o
   5  12   5    10178.29    10375.37    776.50 o
   6  12   5      377.63      554.61    128.81 o
   7  12   5      520.77      428.08    167.50 o
   8  12   5      398.87      440.60    129.70 o
   9  12   5     6766.44     7609.35    631.37 o
  10  12   5      163.68       63.08     74.57 o
  11  12   5      370.18      733.84    119.11 o
  12  12   5       18.66      300.27    109.82 o
  13  12   5      342.55       -4.44    118.57 o
  14  12   5      770.46      544.39    150.25 o
 -37   0   6     5632.90     6334.50    783.33 o
 -36   0   6      810.56     1126.07    264.90 o
 -35   0   6     3488.66     3508.95    396.45 o
 -34   0   6     3676.90     4113.73    533.22 o
 -33   0   6     9145.20    10116.80    601.83 o
 -32   0   6     2368.77     3000.95    344.10 o
 -31   0   6    14565.09    13995.35    745.89 o
 -30   0   6     1047.65     1400.75    266.73 o
 -29   0   6    16548.05    15302.14   1321.11 o
 -28   0   6    15912.17    17298.60    834.72 o
 -27   0   6    29898.86    30509.25   1284.97 o
 -26   0   6     3850.82     2877.14    209.39 o
 -25   0   6     2735.69     3129.38    231.45 o
 -24   0   6    24741.19    25367.53    884.79 o
 -23   0   6    45680.46    46510.44   1562.38 o
 -22   0   6     8339.99     8694.59    467.89 o
 -21   0   6      129.10      167.69     60.30 o
 -20   0   6    22826.36    22632.13    788.63 o
 -19   0   6    24475.50    24153.89    787.49 o
 -18   0   6    15364.97    15644.52    518.03 o
 -17   0   6        6.12      -31.06     29.56 o
 -16   0   6     8784.02     8660.69    349.85 o
 -15   0   6     7690.61     6781.36    315.44 o
 -14   0   6    28292.58    27143.65    885.70 o
 -13   0   6     4835.15     4806.54    174.92 o
 -12   0   6     7467.58     6946.94    243.31 o
 -11   0   6    28203.08    30395.49   1140.48 o
 -10   0   6    14174.07    13613.30    504.16 o
  -9   0   6    44455.70    46887.47   1531.20 o
  -8   0   6    11815.94    10766.12    353.40 o
  -7   0   6    47290.73    49007.37   1562.25 o
  -6   0   6    73539.64    75646.86   2526.79 o
  -5   0   6       28.34       46.72     22.47 o
  -4   0   6      170.88      126.80     38.10 o
  -3   0   6    73435.23    75806.93   2362.80 o
  -2   0   6    50577.32    52419.13   1924.71 o
  -1   0   6      229.13      239.41     48.43 o
   0   0   6     9657.06     9355.94    437.05 o
   1   0   6       71.92      215.92     42.63 o
   2   0   6    29730.58    30200.46   1117.24 o
   3   0   6    72376.17    74102.30   2704.76 o
   4   0   6    13879.97    13975.84    995.46 o
   5   0   6    95071.18   101264.34   3757.36 o
   6   0   6   117135.96   120410.67   3787.06 o
   7   0   6     9322.88     8761.17    289.80 o
   8   0   6     3793.92     3974.08    136.79 o
   9   0   6    36826.38    37321.30   1195.81 o
  10   0   6   166343.61   165051.98   5334.35 o
  11   0   6    45350.36    46466.38   1476.59 o
  12   0   6     1758.89     1449.89     72.15 o
  13   0   6    51209.37    53245.17   1965.27 o
  14   0   6    53979.84    56372.15   2651.05 o
  15   0   6     2768.48     2481.01    153.20 o
  16   0   6    11234.18    11276.79    558.23 o
  17   0   6    14529.31    15501.16    745.54 o
  18   0   6    25935.44    23801.04   1227.68 o
  19   0   6     5468.93     5366.37    305.75 o
  20   0   6    37507.51    38303.64   1499.46 o
  21   0   6      659.37     1000.52     89.39 o
  22   0   6    35327.27    33872.79   1393.01 o
  23   0   6     9685.46     9887.17    490.66 o
  24   0   6     4474.47     4553.63    316.02 o
  25   0   6     2647.04     2663.52    428.54 o
  26   0   6    13657.02    13218.95    623.90 o
  27   0   6     1749.85      876.19    240.33 o
  28   0   6     6861.68     6100.92    684.34 o
  29   0   6      298.43      250.14     78.87 o
  30   0   6      450.46      489.75    164.31 o
  31   0   6     4957.37     4960.01    333.10 o
  32   0   6     4786.29     5691.19    402.27 o
  33   0   6       10.15       96.83     76.88 o
  34   0   6     1361.77     1415.09    187.30 o
  35   0   6     1009.88     1147.86    242.60 o
  36   0   6      108.00      140.91     94.56 o
  37   0   6      675.29      421.83    184.34 o
 -37   1   6     1527.60     1775.41    342.05 o
 -36   1   6     2220.13     1895.98    204.78 o
 -35   1   6        2.37      -72.16     92.78 o
 -34   1   6     1929.79     1863.56    188.06 o
 -33   1   6     5173.16     5670.08    327.97 o
 -32   1   6      334.63      649.40    110.01 o
 -31   1   6      442.99      623.68    102.27 o
 -30   1   6     2603.16     2773.84    197.47 o
 -29   1   6     1235.10     1060.86    107.84 o
 -28   1   6     4016.94     3400.65    241.48 o
 -27   1   6       69.24        8.45     45.81 o
 -26   1   6     1682.02     1646.38     92.79 o
 -25   1   6     4522.04     4831.31    181.60 o
 -24   1   6      823.29     1020.37     79.44 o
 -23   1   6     2538.78     2693.78    126.89 o
 -22   1   6     2144.13     2317.03     82.22 o
 -21   1   6     2876.31     2616.49    100.67 o
 -20   1   6        4.72       14.63     23.96 o
 -19   1   6     3935.34     3816.28    146.89 o
 -18   1   6     5384.75     5479.61    170.25 o
 -17   1   6     3583.77     3515.88    152.47 o
 -16   1   6      763.20      735.64     47.11 o
 -15   1   6    15724.83    15433.66    362.04 o
 -14   1   6    19208.85    19613.32    454.52 o
 -13   1   6     1382.93     1181.27     65.38 o
 -12   1   6       98.47      203.93     25.38 o
 -11   1   6    26646.66    27126.25    675.29 o
 -10   1   6    19470.16    18346.29    435.78 o
  -9   1   6      284.81      249.07     25.88 o
  -8   1   6      359.49      298.70     25.16 o
  -7   1   6    19029.30    19004.85    410.04 o
  -6   1   6    52416.89    52882.70   1199.88 o
  -5   1   6     6394.83     6583.89    160.27 o
  -4   1   6        8.31       -7.36     15.53 o
  -3   1   6    42468.44    42773.88   1236.19 o
  -2   1   6    45566.35    46613.92   1224.90 o
  -1   1   6    10316.39    10389.49    335.49 o
   0   1   6    18540.30    18716.43    489.30 o
   1   1   6    17867.77    18441.40    474.29 o
   2   1   6    20744.98    20354.42    747.97 o
   3   1   6    11651.05    11182.27    331.51 o
   4   1   6    14442.51    14567.91    586.38 o
   5   1   6    28690.10    30220.52    776.72 o
   6   1   6     2529.84     2285.10     66.48 o
   7   1   6     2227.59     2729.45     75.43 o
   8   1   6    17727.12    17019.10    582.44 o
   9   1   6    30841.12    32257.85    843.57 o
  10   1   6      636.24      546.45     38.80 o
  11   1   6     2104.64     2030.58     73.71 o
  12   1   6    17303.69    17989.71    515.18 o
  13   1   6     4524.29     4605.15    183.31 o
  14   1   6     1178.45     1377.45     66.01 o
  15   1   6     1365.07     1125.55     56.23 o
  16   1   6     3732.26     3355.78    111.74 o
  17   1   6     7912.01     7725.88    215.13 o
  18   1   6      730.09      741.15     33.21 o
  19   1   6     1186.64     1059.93     53.92 o
  20   1   6     6788.81     7070.73    212.52 o
  21   1   6     1296.76     1217.03     71.14 o
  22   1   6     3094.42     3002.11    165.89 o
  23   1   6     4624.31     4544.82    185.60 o
  24   1   6     4805.44     5167.00    193.85 o
  25   1   6       23.24        8.27     43.57 o
  26   1   6      453.62      509.17     68.50 o
  27   1   6    12296.44    12407.71    469.54 o
  28   1   6      626.06      580.65     91.07 o
  29   1   6      164.27      291.57     60.56 o
  30   1   6      563.46      494.41     82.52 o
  31   1   6     8370.02     8693.18    489.98 o
  32   1   6     1189.05     1529.13    134.32 o
  33   1   6      704.03      464.32    102.80 o
  34   1   6      378.08      263.82     71.52 o
  35   1   6     7842.63     7195.20    636.94 o
  36   1   6       41.35      132.10    103.53 o
  37   1   6     1143.64     1006.65    182.93 o
 -37   2   6     2238.88     2379.44    235.01 o
 -36   2   6      229.94      357.65    141.37 o
 -35   2   6     1019.81     1080.52    126.56 o
 -34   2   6     6642.03     7147.01    384.43 o
 -33   2   6     1153.55     1251.27    185.25 o
 -32   2   6      249.49      368.28     88.58 o
 -31   2   6      449.03      380.06    134.27 o
 -30   2   6    10265.12     9933.08    753.75 o
 -29   2   6     4093.91     4471.89    222.10 o
 -28   2   6       26.12      -10.90     37.99 o
 -27   2   6     2090.91     2047.41    103.81 o
 -26   2   6     6699.90     6880.06    237.43 o
 -25   2   6     3718.30     3827.23    154.39 o
 -24   2   6      150.87      344.69     64.08 o
 -23   2   6      281.58      481.47     54.63 o
 -22   2   6     9096.29     8519.32    262.64 o
 -21   2   6    44550.16    44643.11   1100.93 o
 -20   2   6      301.56      389.28     55.55 o
 -19   2   6     2438.71     2456.50    135.20 o
 -18   2   6     9943.36     9907.63    281.41 o
 -17   2   6    40578.23    40745.65   1011.37 o
 -16   2   6     5990.75     5495.52    175.49 o
 -15   2   6     6063.51     6497.52    176.81 o
 -14   2   6    26218.54    25372.65    643.85 o
 -13   2   6    68411.22    68290.32   1622.11 o
 -12   2   6     2522.95     2479.28     91.72 o
 -11   2   6      525.02      573.01     29.02 o
 -10   2   6    17357.97    17804.48    416.29 o
  -9   2   6    30785.86    31415.46    719.34 o
  -8   2   6     9513.91     8993.12    203.82 o
  -7   2   6     1919.41     1451.48     81.25 o
  -6   2   6        7.78       34.01     44.48 o
  -5   2   6    46322.38    48171.54   1534.05 o
  -4   2   6   105619.91   109306.86   2882.95 o
  -3   2   6    25318.68    25616.88    687.42 o
  -2   2   6     9292.86     9534.45    280.54 o
  -1   2   6    41095.08    40171.27   1119.59 o
   0   2   6    53516.36    53374.96   1366.97 o
   1   2   6    27810.39    29386.02    840.92 o
   2   2   6       44.76       67.73     24.25 o
   3   2   6    43468.74    45137.25   1271.82 o
   4   2   6    43742.17    42916.45   1235.56 o
   5   2   6    12398.79    12103.27    361.35 o
   6   2   6     1578.14     1670.99     73.62 o
   7   2   6    13617.77    13514.55    501.27 o
   8   2   6     3372.38     3069.56     88.39 o
   9   2   6    20216.47    18335.97    456.46 o
  10   2   6      177.35      336.21     29.69 o
  11   2   6      927.60      968.53     36.25 o
  12   2   6    17719.95    18652.85    426.64 o
  13   2   6    40593.33    40297.64    929.03 o
  14   2   6     4866.41     4954.17    168.81 o
  15   2   6     1364.37     1345.09     73.62 o
  16   2   6     4154.75     4401.82    182.02 o
  17   2   6    23290.04    22798.89    628.65 o
  18   2   6     1849.10     1692.65     69.11 o
  19   2   6     7070.50     7385.40    235.92 o
  20   2   6     5946.50     5716.44    210.65 o
  21   2   6     4165.70     3775.30    175.87 o
  22   2   6     3052.57     2840.56    150.06 o
  23   2   6     1006.63     1177.05     88.76 o
  24   2   6      793.75      966.84     96.72 o
  25   2   6    27250.66    26548.62    819.83 o
  26   2   6      192.41      246.39    132.89 o
  27   2   6       20.11      212.64     57.15 o
  28   2   6      734.59      856.36    144.07 o
  29   2   6    20621.58    19431.44    930.99 o
  30   2   6      456.62      765.57    102.16 o
  31   2   6     1165.67     1318.23    122.80 o
  32   2   6      171.14      545.50     79.72 o
  33   2   6     8090.80     8629.84    412.22 o
  34   2   6     2472.44     2584.20    212.47 o
  35   2   6      794.24      533.49    128.17 o
  36   2   6      185.73      153.78     99.44 o
 -36   3   6      342.72      463.96    355.71 o
 -35   3   6     1290.81      721.89    254.44 o
 -34   3   6     2895.19     3043.17    262.30 o
 -33   3   6     2092.63     1518.95    192.11 o
 -32   3   6        1.67      -15.14     59.02 o
 -31   3   6     2683.30     2783.86    227.53 o
 -30   3   6     2811.65     3041.80    181.07 o
 -29   3   6    10397.31    10479.79    417.96 o
 -28   3   6        4.03        0.05     58.32 o
 -27   3   6      177.65       76.35     56.38 o
 -26   3   6     4419.87     4362.90    231.62 o
 -25   3   6     4284.79     4449.12    252.85 o
 -24   3   6     1236.07     1133.65    103.29 o
 -23   3   6       81.28      112.05     38.47 o
 -22   3   6     3862.94     3515.36    143.54 o
 -21   3   6    11000.31    10287.15    325.44 o
 -20   3   6      886.81     1087.18     68.84 o
 -19   3   6     4096.93     3944.71    202.16 o
 -18   3   6     5883.97     6067.34    241.39 o
 -17   3   6    13258.26    13672.45    367.63 o
 -16   3   6     2071.05     1925.20     72.58 o
 -15   3   6        8.39       46.42     24.51 o
 -14   3   6     4975.28     5352.54    157.21 o
 -13   3   6    23526.02    23935.16    671.68 o
 -12   3   6    18701.82    18740.03    512.81 o
 -11   3   6     3957.83     4178.34    143.16 o
 -10   3   6      280.37      363.91     38.71 o
  -9   3   6     4466.13     4455.34    138.23 o
  -8   3   6    12097.11    10392.39    364.75 o
  -7   3   6      394.42      345.21     96.27 o
  -6   3   6     6249.44     7179.17    217.19 o
  -5   3   6    20938.57    20464.05    870.73 o
  -4   3   6     9335.94     8027.44    222.06 o
  -3   3   6     2454.87     2712.37     81.51 o
  -2   3   6     6595.92     6681.70    195.54 o
  -1   3   6    16786.75    17716.79    481.01 o
   0   3   6    15967.47    15868.80    424.01 o
   1   3   6     2748.43     3274.00    122.26 o
   2   3   6     5857.53     5887.03    179.62 o
   3   3   6    10420.97    10579.50    285.60 o
   4   3   6    13220.76    13762.05    366.53 o
   5   3   6     7003.42     7476.12    237.01 o
   6   3   6     2180.19     2211.64     79.55 o
   7   3   6     5416.91     5239.64    170.27 o
   8   3   6    25184.21    25030.46    737.74 o
   9   3   6     3553.15     3181.64    123.55 o
  10   3   6       10.35       36.90     14.89 o
  11   3   6      106.52       73.28     19.40 o
  12   3   6    22095.91    21855.07    511.97 o
  13   3   6     2402.32     2258.41     66.56 o
  14   3   6        6.64       15.69     19.21 o
  15   3   6       68.65       78.69     21.75 o
  16   3   6    18265.07    17903.81    397.36 o
  17   3   6     3492.95     3120.53     98.55 o
  18   3   6     4116.79     4450.90    177.87 o
  19   3   6     3816.57     3990.80    134.33 o
  20   3   6     8115.10     8277.57    248.53 o
  21   3   6     3660.22     3392.83    123.72 o
  22   3   6    19378.45    18391.85    597.80 o
  23   3   6     1373.93     1035.98     85.42 o
  24   3   6       11.13       49.74     45.73 o
  25   3   6     1822.12     1820.24    111.67 o
  26   3   6     4785.06     4503.21    191.10 o
  27   3   6      565.36      589.90     91.25 o
  28   3   6      785.84      437.89    116.98 o
  29   3   6      329.51      534.97    114.66 o
  30   3   6     4598.82     5052.25    467.87 o
  31   3   6      199.25        7.08     89.75 o
  32   3   6     1284.28     1522.23    177.08 o
  33   3   6      231.46      385.47     97.90 o
  34   3   6     1578.20     1438.88    140.35 o
  35   3   6        8.69      -11.11     77.33 o
  36   3   6     1057.72      767.94    129.70 o
 -35   4   6       61.88      333.48    175.96 o
 -34   4   6      944.88      549.78    237.14 o
 -33   4   6      485.57      657.22    154.83 o
 -32   4   6     1305.34      600.36    178.88 o
 -31   4   6      295.20       78.52     80.09 o
 -30   4   6     3193.09     3040.07    246.33 o
 -29   4   6      589.42      570.21    106.18 o
 -28   4   6     2494.02     2222.27    178.24 o
 -27   4   6     2573.34     2376.38    158.59 o
 -26   4   6     2640.75     3217.89    179.04 o
 -25   4   6      239.61      288.30     64.56 o
 -24   4   6     6825.86     6879.39    305.22 o
 -23   4   6     2001.26     1615.12    125.98 o
 -22   4   6     1154.26     1183.19     93.17 o
 -21   4   6      715.84      865.03     64.91 o
 -20   4   6     2483.49     2448.70    113.72 o
 -19   4   6     1908.93     1875.78     91.33 o
 -18   4   6      202.29      225.30     98.49 o
 -17   4   6     4790.50     4979.22    244.52 o
 -16   4   6      718.40      543.79     60.15 o
 -15   4   6     1647.54     1638.16     77.75 o
 -14   4   6    15871.83    16575.07    444.76 o
 -13   4   6      125.53      150.35     24.23 o
 -12   4   6    11821.17    10808.57    297.71 o
 -11   4   6    15221.89    15087.35    393.43 o
 -10   4   6    24809.77    25269.91    600.79 o
  -9   4   6       77.78       91.04     13.00 o
  -8   4   6     4785.29     4957.91    137.82 o
  -7   4   6    27257.87    27767.62    697.55 o
  -6   4   6    11485.55    11146.38    308.20 o
  -5   4   6     6162.52     6260.25    194.80 o
  -4   4   6     1180.20     1025.62     51.21 o
  -3   4   6      185.08       54.60     55.15 o
  -2   4   6    24342.74    24740.37    727.60 o
  -1   4   6       22.53      -17.92     24.68 o
   0   4   6     1022.00     1414.27     66.95 o
   1   4   6     1589.84     1619.50    105.85 o
   2   4   6     7738.26     7636.49    228.60 o
   3   4   6     1897.13     1655.47     87.84 o
   4   4   6     5653.89     5373.33    162.55 o
   5   4   6     1580.13     1435.71     60.45 o
   6   4   6    36516.12    36546.55    990.67 o
   7   4   6      636.58      682.37     40.13 o
   8   4   6     2520.17     2347.41     92.18 o
   9   4   6    15266.34    15228.60    414.75 o
  10   4   6     9123.63     9259.34    255.34 o
  11   4   6     1493.78     1279.38     70.99 o
  12   4   6     8209.21     8078.54    211.24 o
  13   4   6    12394.61    12610.52    301.01 o
  14   4   6       42.94       96.76     22.11 o
  15   4   6      813.55      742.63     44.99 o
  16   4   6     6141.08     5652.39    178.13 o
  17   4   6    10666.80    10573.02    286.31 o
  18   4   6     1575.73     1538.99     78.43 o
  19   4   6        5.95       15.55     22.38 o
  20   4   6     7988.43     7973.38    326.31 o
  21   4   6      272.41      133.49     46.22 o
  22   4   6    10729.64    10711.80    326.98 o
  23   4   6     1754.02     1648.75    130.87 o
  24   4   6     2844.59     2715.26    175.41 o
  25   4   6      207.83      313.16    100.82 o
  26   4   6     3116.19     2840.63    195.13 o
  27   4   6     1449.98     1463.17    217.85 o
  28   4   6     2025.06     1822.67    182.43 o
  29   4   6       88.80      145.60    116.31 o
  30   4   6      963.28      885.70    167.15 o
  31   4   6      249.09      340.59     92.47 o
  32   4   6     2593.18     2395.08    184.92 o
  33   4   6      108.13      253.01    157.61 o
  34   4   6       59.69      -78.48     82.85 o
  35   4   6       79.84      -48.82    134.67 o
 -34   5   6     3156.47     3651.82    305.03 o
 -33   5   6      602.91      437.99    144.11 o
 -32   5   6      135.05       83.95    130.29 o
 -31   5   6     4054.10     4297.57    301.32 o
 -30   5   6      913.78      611.74    270.37 o
 -29   5   6      151.43      129.45    131.09 o
 -28   5   6      579.37      572.83    132.67 o
 -27   5   6     1819.06     1697.05    179.85 o
 -26   5   6      145.14       30.11     69.43 o
 -25   5   6     2183.26     1499.51    211.84 o
 -24   5   6     3274.70     3544.02    312.65 o
 -23   5   6      541.39      362.83     74.72 o
 -22   5   6      948.04      996.39    114.31 o
 -21   5   6     1503.75      983.76    141.90 o
 -20   5   6     4567.84     4430.55    186.67 o
 -19   5   6     1228.73     1401.23    104.75 o
 -18   5   6      142.59      194.20     75.78 o
 -17   5   6     5811.90     5464.67    219.80 o
 -16   5   6    15009.98    16111.76    536.15 o
 -15   5   6     1264.41     1301.30     87.36 o
 -14   5   6     1893.82     1861.62     92.17 o
 -13   5   6     8928.04     8623.35    279.65 o
 -12   5   6     7691.33     7514.49    232.78 o
 -11   5   6     8003.28     8207.95    235.40 o
 -10   5   6     4945.06     4505.49    138.65 o
  -9   5   6    18307.04    18764.49    467.60 o
  -8   5   6     6679.43     6662.05    215.43 o
  -7   5   6      969.78      919.37     49.22 o
  -6   5   6     3987.51     4561.92    157.24 o
  -5   5   6     8286.61     8064.68    262.07 o
  -4   5   6    17383.09    18272.18    556.59 o
  -3   5   6      213.80      228.13     42.72 o
  -2   5   6      146.78      324.85     54.89 o
  -1   5   6    21718.01    20893.46    903.56 o
   0   5   6    16341.09    15704.87    685.38 o
   1   5   6     8368.44     8392.96    270.39 o
   2   5   6    10477.88    11652.08    357.01 o
   3   5   6     7686.97     7333.07    238.14 o
   4   5   6    11467.10    11369.95    319.54 o
   5   5   6     6539.32     6655.24    185.67 o
   6   5   6      823.46      725.24     45.57 o
   7   5   6    12072.17    12250.86    294.98 o
   8   5   6     6545.27     6154.23    158.20 o
   9   5   6      919.96     1072.36     63.77 o
  10   5   6     4095.15     3578.60    121.81 o
  11   5   6      910.40      687.36     35.96 o
  12   5   6     2106.33     2255.71     88.05 o
  13   5   6       14.24       39.62     35.04 o
  14   5   6       43.18       -0.13     21.05 o
  15   5   6     4523.93     4726.21    150.33 o
  16   5   6     5022.10     5287.19    178.79 o
  17   5   6     4761.94     4886.11    269.90 o
  18   5   6     3024.59     2808.05    144.41 o
  19   5   6     4329.95     4729.99    187.71 o
  20   5   6      488.87      763.85     88.79 o
  21   5   6     6916.00     7235.79    262.37 o
  22   5   6     1803.05     1702.96    123.82 o
  23   5   6     6544.40     7094.98    443.59 o
  24   5   6        8.31      -27.74     78.64 o
  25   5   6     9369.28     9916.68    413.90 o
  26   5   6     3966.10     3448.92    259.70 o
  27   5   6      924.69     1115.86    149.38 o
  28   5   6       43.63       16.03     61.17 o
  29   5   6     1308.13     1076.81    120.52 o
  30   5   6     2548.88     3087.93    427.33 o
  31   5   6      645.86      569.88    102.22 o
  32   5   6       41.97      -74.03     93.48 o
  33   5   6     1677.57     1356.65    176.25 o
  34   5   6     3167.03     2290.96    283.52 o
 -33   6   6      313.89      513.52    170.22 o
 -32   6   6      789.20      769.42    148.74 o
 -31   6   6       82.69     -107.54    220.53 o
 -30   6   6     1250.75     1677.96    234.02 o
 -29   6   6       15.40      -41.52    123.72 o
 -28   6   6       11.04     -163.86    167.96 o
 -27   6   6      157.99       92.85    135.18 o
 -26   6   6       27.54     -101.50    106.51 o
 -25   6   6     1486.96     1353.65    133.02 o
 -24   6   6      247.48      354.74     88.85 o
 -23   6   6      693.13     1024.57    170.69 o
 -22   6   6     1199.74     1122.31    112.65 o
 -21   6   6        6.75      154.21    106.98 o
 -20   6   6     1374.56     1331.89    109.31 o
 -19   6   6     1727.15     1623.38    153.08 o
 -18   6   6     4169.32     3578.19    298.28 o
 -17   6   6     5687.25     5213.03    279.62 o
 -16   6   6      542.05      477.44     99.23 o
 -15   6   6     1723.16     1883.24    140.18 o
 -14   6   6    12350.07    10734.21    633.64 o
 -13   6   6     5677.39     5587.53    292.04 o
 -12   6   6     1021.93     1009.79     73.43 o
 -11   6   6     9878.25     9609.92    312.57 o
 -10   6   6     5084.27     5182.13    205.06 o
  -9   6   6      491.35      485.65     50.23 o
  -8   6   6     7483.54     7857.38    261.05 o
  -7   6   6    10680.24    10345.99    535.17 o
  -6   6   6     1322.64     1436.45     89.57 o
  -5   6   6      347.06      398.34     68.41 o
  -4   6   6       44.82      141.56     50.49 o
  -3   6   6       18.92      100.20     43.12 o
  -2   6   6     4930.61     5433.38    271.07 o
  -1   6   6      240.66      178.88     33.92 o
   0   6   6     1926.26     2291.34    151.67 o
   1   6   6     2055.13     2276.07     97.05 o
   2   6   6     9050.94     9181.27    279.62 o
   3   6   6     3136.06     2817.84    131.50 o
   4   6   6        5.90       16.20     28.25 o
   5   6   6     1033.99      872.41     53.84 o
   6   6   6    21345.96    21726.47    556.53 o
   7   6   6       30.78        0.85     48.16 o
   8   6   6     1645.64     1776.48     73.64 o
   9   6   6      134.26      139.50     29.32 o
  10   6   6     2127.34     2370.26    151.77 o
  11   6   6      773.18      698.68     48.01 o
  12   6   6       62.31       47.76     36.74 o
  13   6   6     6065.38     5983.03    192.22 o
  14   6   6        3.00       25.32     31.57 o
  15   6   6      117.96      230.49     70.13 o
  16   6   6     1454.14      806.39     93.75 o
  17   6   6     1107.14      929.19    128.79 o
  18   6   6       16.11      107.55     63.63 o
  19   6   6     4463.56     4645.53    214.30 o
  20   6   6     3261.55     3093.76    175.88 o
  21   6   6      172.51       68.74     70.12 o
  22   6   6      401.09      373.97     82.28 o
  23   6   6     4140.20     4254.00    245.38 o
  24   6   6      589.15      328.07     84.95 o
  25   6   6        2.45       -9.96     63.22 o
  26   6   6      207.18      485.49    120.22 o
  27   6   6     1958.95     1821.72    220.75 o
  28   6   6       49.65       10.01     79.62 o
  29   6   6        2.48      133.43     83.88 o
  30   6   6      159.16      387.79    148.24 o
  31   6   6     1784.47     1434.54    181.86 o
  32   6   6     1011.30     1259.76    133.52 o
 -31   7   6      320.79      528.16    176.80 o
 -30   7   6      386.94      101.77    109.97 o
 -29   7   6     2948.10     3045.11    241.51 o
 -28   7   6     2364.81     1227.00    208.66 o
 -27   7   6     1421.65     1573.74    169.37 o
 -26   7   6      978.95      709.14    150.79 o
 -25   7   6     8846.92     8666.23    366.22 o
 -24   7   6     3979.76     2905.43    248.10 o
 -23   7   6     7724.98     7609.30    481.46 o
 -22   7   6      381.23      319.71     90.86 o
 -21   7   6        1.98      214.72     78.62 o
 -20   7   6     1971.11     1877.38    144.65 o
 -19   7   6    10118.91    10307.63    504.16 o
 -18   7   6     1030.46     1015.38    165.99 o
 -17   7   6     2050.14     2041.95    147.35 o
 -16   7   6     8223.43     8066.68    359.75 o
 -15   7   6    11503.90    11865.98    508.07 o
 -14   7   6     1648.43     1758.34    166.59 o
 -13   7   6     4071.79     4645.87    474.95 o
 -12   7   6     3272.61     3507.20    203.41 o
 -11   7   6    11792.26    11522.83    417.04 o
 -10   7   6     9681.09    10762.53    469.95 o
  -9   7   6     7493.85     7179.52    350.14 o
  -8   7   6    13067.23    13104.06    621.33 o
  -7   7   6    16098.25    15985.57    596.64 o
  -6   7   6     3044.98     3360.15    143.42 o
  -5   7   6     8482.86     8839.29    285.12 o
  -4   7   6    36121.31    36197.12   1103.77 o
  -3   7   6     4924.84     5173.57    223.05 o
  -2   7   6     3182.44     3246.75    134.99 o
  -1   7   6     9451.33     9404.94    316.08 o
   0   7   6     7426.07     7464.36    288.41 o
   1   7   6       30.43       77.50     37.34 o
   2   7   6    12988.18    13334.30    359.63 o
   3   7   6     8065.47     8154.63    392.06 o
   4   7   6      587.37      603.53     45.56 o
   5   7   6     4104.24     3836.43    155.32 o
   6   7   6    11072.47    10687.91    333.77 o
   7   7   6     7624.46     7845.98    248.49 o
   8   7   6      224.00      154.25     36.37 o
   9   7   6     9029.82     8478.59    306.86 o
  10   7   6     2936.82     2661.10    131.36 o
  11   7   6    10133.53    10511.12    310.88 o
  12   7   6     3658.21     3561.45    148.25 o
  13   7   6     3349.44     3368.41    250.13 o
  14   7   6     2395.70     2201.51    128.47 o
  15   7   6     7803.04     7623.80    243.59 o
  16   7   6     1307.44     1426.67    120.05 o
  17   7   6      415.62      546.60     79.87 o
  18   7   6     2597.44     2516.41    175.47 o
  19   7   6    13558.92    13323.97    437.93 o
  20   7   6      426.63      420.65     72.74 o
  21   7   6      711.12      872.52     96.40 o
  22   7   6      964.31     1097.59    100.20 o
  23   7   6     8725.36     8617.26    308.59 o
  24   7   6      160.61      174.89     79.38 o
  25   7   6      282.31      193.00    102.82 o
  26   7   6      323.57      307.37    101.23 o
  27   7   6     3968.36     3570.91    220.60 o
  28   7   6       60.22      123.89    121.85 o
  29   7   6     1867.41     1837.57    167.55 o
  30   7   6     2903.61     2655.63    192.93 o
  31   7   6     2260.48     2655.20    237.08 o
 -29   8   6       35.97       26.35    132.27 o
 -28   8   6      119.63       62.28    138.93 o
 -27   8   6     1849.15     1566.84    200.96 o
 -26   8   6     1374.97     1967.85    197.31 o
 -25   8   6       82.12      241.70    137.37 o
 -24   8   6       53.59      239.87     75.50 o
 -23   8   6     1885.39     1698.09    129.81 o
 -22   8   6      329.57      245.94     81.74 o
 -21   8   6      195.30      350.61     95.00 o
 -20   8   6      214.50      433.00    121.48 o
 -19   8   6      746.37      654.03    131.65 o
 -18   8   6       19.25     -177.06    152.02 o
 -17   8   6     7211.10     6262.79    341.56 o
 -16   8   6     8395.92     7721.31    511.00 o
 -15   8   6     3335.47     3391.23    229.84 o
 -14   8   6      852.27      913.24    110.74 o
 -13   8   6      954.97     1165.34    105.49 o
 -12   8   6     2055.18     2349.42    135.47 o
 -11   8   6     1383.45     1487.88    100.33 o
 -10   8   6      882.60      631.12     89.47 o
  -9   8   6     3363.47     3231.34    165.64 o
  -8   8   6     2264.75     1886.88    104.79 o
  -7   8   6     2099.94     2269.19    176.76 o
  -6   8   6     2426.79     2575.42    186.74 o
  -5   8   6     8957.96     8201.02    314.38 o
  -4   8   6     2746.76     3156.09    158.61 o
  -3   8   6      975.76      850.27     77.91 o
  -2   8   6      269.55      230.11     50.39 o
  -1   8   6     3418.57     3367.07    127.37 o
   0   8   6     1684.26     1685.49     79.37 o
   1   8   6     3943.75     3481.16    162.19 o
   2   8   6     5391.15     5280.60    183.43 o
   3   8   6     1082.77     1122.53     66.43 o
   4   8   6       39.54      140.71     61.03 o
   5   8   6      487.42      484.28     62.89 o
   6   8   6     1486.04     1346.07     98.93 o
   7   8   6      312.33      206.13     46.90 o
   8   8   6     1895.26     1606.01     87.34 o
   9   8   6      268.03      455.52     49.45 o
  10   8   6     6963.73     6709.62    227.43 o
  11   8   6      264.56      380.30     61.32 o
  12   8   6     4247.97     4653.46    185.33 o
  13   8   6      336.88      384.54     78.38 o
  14   8   6     7365.27     7453.32    275.01 o
  15   8   6     1263.85     1555.00     95.85 o
  16   8   6      309.72      483.47     82.20 o
  17   8   6       78.41      104.85     57.37 o
  18   8   6     3950.51     4369.97    183.28 o
  19   8   6     1838.68     2251.38    137.87 o
  20   8   6        1.10      237.03     98.04 o
  21   8   6      100.12      298.97     77.00 o
  22   8   6      153.45      180.32     92.57 o
  23   8   6     1674.57     1275.34    128.44 o
  24   8   6      199.10       98.76     88.49 o
  25   8   6      320.93      263.48    111.05 o
  26   8   6     1341.92     1806.35    168.52 o
  27   8   6        8.69      -21.05     85.37 o
  28   8   6      104.07      -29.64     87.09 o
  29   8   6     1855.75     2393.39    219.38 o
 -26   9   6     1027.72      747.29    211.58 o
 -25   9   6     2859.73     3332.50    264.28 o
 -24   9   6     3824.12     4123.85    464.49 o
 -23   9   6      194.81      303.92    150.44 o
 -22   9   6     4438.11     4749.49    253.49 o
 -21   9   6     4354.04     4569.55    242.66 o
 -20   9   6     6891.97     7487.36    400.84 o
 -19   9   6       18.71      234.45     90.00 o
 -18   9   6     1570.87     2271.31    207.69 o
 -17   9   6     6974.79     6696.80    496.83 o
 -16   9   6     4715.66     4137.18    337.03 o
 -15   9   6      775.84      771.62     99.00 o
 -14   9   6     3256.05     3241.14    215.85 o
 -13   9   6     7564.64     8808.10    570.16 o
 -12   9   6     6312.88     5086.14    401.49 o
 -11   9   6      461.83      580.54     72.66 o
 -10   9   6     4906.73     5300.60    190.41 o
  -9   9   6     4717.35     4992.52    210.08 o
  -8   9   6     7449.83     6961.95    245.77 o
  -7   9   6      108.04       69.24     56.55 o
  -6   9   6     3398.53     3991.88    324.30 o
  -5   9   6       38.15       26.23     48.22 o
  -4   9   6     7789.05     7650.09    341.62 o
  -3   9   6     5203.81     4972.87    219.52 o
  -2   9   6     2091.45     2124.67    123.26 o
  -1   9   6     3392.52     3948.88    186.35 o
   0   9   6    26531.30    27267.31    863.87 o
   1   9   6     2384.96     2863.00    147.56 o
   2   9   6        2.32       85.11     58.34 o
   3   9   6     1934.64     1695.16     99.89 o
   4   9   6     8039.22     8268.00    269.27 o
   5   9   6       10.14       35.99     36.13 o
   6   9   6      884.94      670.44     70.39 o
   7   9   6      429.97      599.02     65.47 o
   8   9   6    13263.93    13960.03    455.03 o
   9   9   6     1709.43     1840.02    137.37 o
  10   9   6     4901.68     5173.58    245.49 o
  11   9   6     1225.82     1547.90    126.16 o
  12   9   6    11488.62    11726.47    419.61 o
  13   9   6     2696.78     2565.58    147.73 o
  14   9   6     4899.16     4931.67    279.94 o
  15   9   6      354.08      292.44     64.07 o
  16   9   6     6467.40     6036.28    315.57 o
  17   9   6     4126.41     3905.99    212.95 o
  18   9   6     6809.41     7063.88    435.71 o
  19   9   6      911.91      617.86     99.05 o
  20   9   6     2046.27     2728.70    216.82 o
  21   9   6     3759.94     3778.18    201.93 o
  22   9   6     2833.08     2252.48    153.68 o
  23   9   6     1181.91     1080.22    148.33 o
  24   9   6       51.93     -107.00     78.11 o
  25   9   6      736.19      831.63    127.86 o
  26   9   6     4728.17     3970.17    345.04 o
 -23  10   6     3029.41     3413.81    261.93 o
 -22  10   6     1223.71     1541.83    119.81 o
 -21  10   6     2869.44     2986.81    181.03 o
 -20  10   6      309.41      146.25     95.29 o
 -19  10   6     3160.05     3405.87    204.92 o
 -18  10   6      353.34      224.21    112.72 o
 -17  10   6     9861.93    10028.37    483.99 o
 -16  10   6      696.06     1046.74    136.44 o
 -15  10   6        1.82     -102.76     68.51 o
 -14  10   6      232.91      186.83     70.94 o
 -13  10   6    13098.61    13465.50    556.07 o
 -12  10   6       15.14       60.75    108.59 o
 -11  10   6        4.66      -26.17     64.90 o
 -10  10   6      105.69       85.78     86.39 o
  -9  10   6     8767.88     9094.37    394.55 o
  -8  10   6     2901.83     2716.98    167.49 o
  -7  10   6      322.37      222.19     59.95 o
  -6  10   6     1121.06     1205.94    100.44 o
  -5  10   6      646.97      768.96     90.94 o
  -4  10   6     5289.02     6465.32    394.38 o
  -3  10   6      336.44      236.28     68.91 o
  -2  10   6     1208.60      919.11    149.58 o
  -1  10   6       97.67      210.19     67.71 o
   0  10   6     4682.95     4370.01    196.91 o
   1  10   6      689.89      690.65    125.02 o
   2  10   6      634.35      642.23     96.49 o
   3  10   6      980.13     1199.25    101.06 o
   4  10   6     2999.19     3528.43    152.99 o
   5  10   6     1666.58     1883.96    149.20 o
   6  10   6     5024.32     4929.30    204.24 o
   7  10   6     3544.53     4023.13    202.04 o
   8  10   6     6307.79     6588.31    295.02 o
   9  10   6     2257.16     2397.88    169.20 o
  10  10   6     5655.31     5344.97    234.20 o
  11  10   6     3070.84     3337.78    173.20 o
  12  10   6     2624.14     1363.67    162.21 o
  13  10   6     6132.88     5586.86    321.46 o
  14  10   6     4062.55     4052.32    211.77 o
  15  10   6     1656.70     1415.17    144.37 o
  16  10   6      513.10      600.95     92.53 o
  17  10   6    10116.69    10569.05    403.87 o
  18  10   6     1367.25     1380.03    148.31 o
  19  10   6      669.26      972.81    106.10 o
  20  10   6      543.82      487.24     79.48 o
  21  10   6     6932.29     7163.29    336.16 o
  22  10   6      234.21       78.50    100.33 o
  23  10   6      844.76      888.64    105.15 o
 -19  11   6     1812.57     1333.26    185.59 o
 -18  11   6      106.04      422.67    113.92 o
 -17  11   6      310.27      165.22    172.05 o
 -16  11   6     3911.55     4068.13    345.70 o
 -15  11   6     6536.08     6748.20    363.07 o
 -14  11   6      583.89      965.36    225.99 o
 -13  11   6       12.57      -96.04    130.63 o
 -12  11   6      934.59     1038.26    184.60 o
 -11  11   6     8116.74     8223.09    439.65 o
 -10  11   6     7820.37     8923.91    402.15 o
  -9  11   6       28.77       -4.10    165.68 o
  -8  11   6       51.66      211.27     78.41 o
  -7  11   6     9767.22    10068.35    438.51 o
  -6  11   6    10989.09    12241.12    478.09 o
  -5  11   6      373.63      183.43     92.33 o
  -4  11   6       32.19       37.50     48.94 o
  -3  11   6     2182.30     2164.05    139.12 o
  -2  11   6     7167.90     7313.78    311.31 o
  -1  11   6     2975.93     2658.97    150.82 o
   0  11   6     2675.58     2674.53    151.55 o
   1  11   6     1023.94      612.70    179.56 o
   2  11   6      870.92     1144.29    125.74 o
   3  11   6     8493.46     9147.87    369.44 o
   4  11   6     1099.62      694.12    161.13 o
   5  11   6     1379.25     1492.29    180.33 o
   6  11   6     3830.62     3320.65    258.07 o
   7  11   6     7797.72     8515.63    453.05 o
   8  11   6     2410.28     1729.37    193.63 o
   9  11   6      709.41      826.38    124.70 o
  10  11   6     4513.47     4154.07    279.64 o
  11  11   6     8700.63     8643.01    385.39 o
  12  11   6      271.47      230.37     88.07 o
  13  11   6       31.00       37.99     83.83 o
  14  11   6     1299.38     1520.76    219.64 o
  15  11   6     2143.58     2817.02    293.74 o
  16  11   6       37.37      143.41    169.63 o
  17  11   6      165.41       58.09     80.55 o
  18  11   6     1439.38     1643.16    218.04 o
  19  11   6     5363.44     5501.69    269.17 o
 -13  12   6      625.50      554.73    155.73 o
 -12  12   6     2402.98     2515.06    246.92 o
 -11  12   6     1459.53     1505.61    192.34 o
 -10  12   6     6276.28     6921.85    432.92 o
  -9  12   6       33.43       -1.28    114.00 o
  -8  12   6      319.35      230.22     95.82 o
  -7  12   6      715.60     1089.31    134.69 o
  -6  12   6     4934.32     5536.09    334.08 o
  -5  12   6     2343.04     2471.52    164.66 o
  -4  12   6     1633.27     1678.78    149.93 o
  -3  12   6      103.95      141.95    109.01 o
  -2  12   6     4083.70     4245.73    226.88 o
  -1  12   6     1883.18     1841.53    200.97 o
   0  12   6      850.28      857.17    108.79 o
   1  12   6      704.06      345.57    108.15 o
   2  12   6     2054.89     2119.55    186.76 o
   3  12   6     3018.85     3105.10    223.53 o
   4  12   6       90.37      -32.27     77.01 o
   5  12   6     1272.25     1445.79    170.54 o
   6  12   6     6902.70     7633.71    461.22 o
   7  12   6     1352.45     1667.15    236.91 o
   8  12   6      324.39      239.45     87.42 o
   9  12   6       17.38      -52.99    147.93 o
  10  12   6     3418.56     3873.47    287.57 o
  11  12   6      521.81      288.12    172.83 o
  12  12   6      496.93      105.14    197.54 o
  13  12   6       26.59     -104.13     96.55 o
 -37   1   7     1217.49     1564.16    170.32 o
 -36   1   7        8.41       46.79    147.93 o
 -35   1   7     6178.25     5704.77    387.70 o
 -34   1   7      797.00     1107.08    132.86 o
 -33   1   7      199.32        3.22     86.60 o
 -32   1   7      475.10      477.41    123.32 o
 -31   1   7     2706.82     2829.90    234.34 o
 -30   1   7     1843.10     2139.40    169.90 o
 -29   1   7     2723.04     2697.14    135.83 o
 -28   1   7     1424.33     1532.70    192.86 o
 -27   1   7     5094.44     5116.66    208.88 o
 -26   1   7      896.66      746.74     69.76 o
 -25   1   7     5566.79     5468.49    194.47 o
 -24   1   7     1112.17     1393.68     88.21 o
 -23   1   7     1015.57     1056.74     61.42 o
 -22   1   7     5878.41     5818.33    175.59 o
 -21   1   7    10909.15    10826.29    299.44 o
 -20   1   7     3018.93     3074.38    107.35 o
 -19   1   7    14113.39    14267.93    345.55 o
 -18   1   7      919.68     1036.31     55.70 o
 -17   1   7     5050.13     4640.10    138.10 o
 -16   1   7    17362.48    16997.58    511.83 o
 -15   1   7    23544.82    23183.89    562.73 o
 -14   1   7     1299.70     1093.43     61.96 o
 -13   1   7     7401.90     7070.28    177.87 o
 -12   1   7    57367.03    59073.90   1363.07 o
 -11   1   7    31854.85    30873.57   1002.37 o
 -10   1   7     3329.93     3148.31     88.21 o
  -9   1   7    24996.51    24712.12    600.73 o
  -8   1   7    11040.37    10244.32    226.39 o
  -7   1   7    19315.87    18765.28    425.40 o
  -6   1   7      528.20      539.09     31.26 o
  -5   1   7    28850.14    27860.88    680.02 o
  -4   1   7       24.97       51.67     23.37 o
  -3   1   7    32245.74    33457.24    972.64 o
  -2   1   7       10.43        4.20     38.43 o
  -1   1   7    35938.30    35449.38    930.62 o
   0   1   7    24788.33    24390.82    668.92 o
   1   1   7    18855.44    18842.74    528.97 o
   2   1   7     3151.87     3260.83    110.42 o
   3   1   7    19620.35    20207.56    637.01 o
   4   1   7       95.30      139.18     34.95 o
   5   1   7      102.19      130.54     22.65 o
   6   1   7     1991.19     2352.15     75.11 o
   7   1   7     4143.29     3205.00    107.06 o
   8   1   7    38129.61    38998.41    933.85 o
   9   1   7    16202.49    17453.98    426.69 o
  10   1   7     2061.17     1925.31     75.96 o
  11   1   7    19056.33    18226.33    476.36 o
  12   1   7     2896.21     3031.83    100.80 o
  13   1   7     5582.93     5456.77    175.37 o
  14   1   7     5539.41     5951.76    214.91 o
  15   1   7     8385.11     8534.70    241.48 o
  16   1   7      841.43      746.74     61.71 o
  17   1   7      148.77      136.03     22.28 o
  18   1   7    16543.97    16596.15    440.36 o
  19   1   7     2104.81     2110.90     84.18 o
  20   1   7     5730.79     5361.58    173.36 o
  21   1   7    12233.14    12762.34    411.40 o
  22   1   7    11066.47    11063.72    555.81 o
  23   1   7     1048.27      825.85     71.15 o
  24   1   7       34.84      350.89     76.50 o
  25   1   7     6711.71     6885.18    380.06 o
  26   1   7     6422.77     6227.53    246.42 o
  27   1   7     2445.99     2328.88    139.08 o
  28   1   7      342.21      378.79     80.48 o
  29   1   7     1873.97     2229.62    153.55 o
  30   1   7      648.59      632.34     80.68 o
  31   1   7     3947.18     4093.02    430.25 o
  32   1   7      269.54      303.69    130.32 o
  33   1   7     1393.35     1398.52    147.75 o
  34   1   7     3222.13     3436.62    272.46 o
  35   1   7     2819.34     1772.65    276.51 o
  36   1   7      348.51      191.96    112.89 o
 -36   2   7      238.74      220.93    131.17 o
 -35   2   7        5.62       17.07     87.97 o
 -34   2   7      337.87      300.89    116.84 o
 -33   2   7       64.46       99.13     73.37 o
 -32   2   7     2801.94     2421.96    188.26 o
 -31   2   7      160.42      325.82    139.70 o
 -30   2   7     1953.39     1907.50    203.11 o
 -29   2   7       16.83      115.29     69.10 o
 -28   2   7    12602.60    13033.04    446.92 o
 -27   2   7      207.74      251.86     80.35 o
 -26   2   7     2811.78     2262.85    207.76 o
 -25   2   7     1185.01      984.51     68.24 o
 -24   2   7     4632.62     4794.95    184.35 o
 -23   2   7     1871.77     1817.17     91.95 o
 -22   2   7    29675.42    29886.91    825.51 o
 -21   2   7      108.79      130.16     62.19 o
 -20   2   7     5907.63     5744.60    175.77 o
 -19   2   7        2.73      -32.92     21.95 o
 -18   2   7    11260.40    10830.56    360.67 o
 -17   2   7      751.02      865.85     51.01 o
 -16   2   7      460.97      519.72     40.83 o
 -15   2   7      921.24      758.73     48.89 o
 -14   2   7    31367.14    31737.16    748.70 o
 -13   2   7        1.11        7.78     21.68 o
 -12   2   7     1669.09     1758.22     63.66 o
 -11   2   7    25569.98    27557.74    684.17 o
 -10   2   7     6806.86     6861.93    166.74 o
  -9   2   7     5575.32     6054.38    144.20 o
  -8   2   7     2166.52     1772.44     70.45 o
  -7   2   7     2875.03     2995.38    106.28 o
  -6   2   7    23374.71    24919.53    738.32 o
  -5   2   7     3156.94     3092.11    102.07 o
  -4   2   7    27291.55    26524.69    652.10 o
  -3   2   7     4004.71     4102.42    136.73 o
  -2   2   7     2268.68     2163.11     72.43 o
  -1   2   7       43.76       65.49     17.27 o
   0   2   7     6659.27     6825.01    174.56 o
   1   2   7     2879.36     3312.72    125.81 o
   2   2   7     1285.30     1303.42     57.79 o
   3   2   7        4.01       -6.33     20.14 o
   4   2   7     6346.23     6253.03    288.08 o
   5   2   7      276.64      447.80     43.24 o
   6   2   7     4242.94     4049.16    187.04 o
   7   2   7     6681.35     7384.18    259.41 o
   8   2   7     6190.06     6038.09    184.78 o
   9   2   7      552.74      580.94     35.63 o
  10   2   7    19398.40    19319.74    529.12 o
  11   2   7      699.63      630.83     37.52 o
  12   2   7     7963.62     8081.85    228.06 o
  13   2   7      793.88      839.22     59.32 o
  14   2   7    10385.18    10466.79    289.74 o
  15   2   7     3290.26     2854.90    120.11 o
  16   2   7    16125.97    17222.60    466.66 o
  17   2   7        6.74        4.95     33.56 o
  18   2   7     4044.36     3991.01    144.48 o
  19   2   7     5566.67     5237.35    196.36 o
  20   2   7     6984.80     6942.76    218.27 o
  21   2   7      883.72      939.40     78.43 o
  22   2   7      483.11      501.47     52.25 o
  23   2   7     1157.68     1315.71    119.69 o
  24   2   7     3088.21     3310.41    180.02 o
  25   2   7     4397.09     4661.04    186.30 o
  26   2   7      363.03      620.63     69.38 o
  27   2   7      640.76      806.88    191.40 o
  28   2   7     6357.01     7047.80    274.33 o
  29   2   7      221.32      235.57     59.00 o
  30   2   7     3789.58     3215.48    216.59 o
  31   2   7      194.20      123.01     60.51 o
  32   2   7      493.94      619.54    109.13 o
  33   2   7      852.17      577.41    119.37 o
  34   2   7      928.11      934.97    149.39 o
  35   2   7      867.22      767.23    126.27 o
  36   2   7      166.47      292.97    126.93 o
 -36   3   7     2224.40     1740.19    229.75 o
 -35   3   7       11.08      267.57    135.20 o
 -34   3   7     4771.31     4912.10    719.38 o
 -33   3   7     3420.40     3473.74    238.58 o
 -32   3   7     5897.19     5768.70    382.67 o
 -31   3   7      484.36      224.76     98.09 o
 -30   3   7     4457.70     4274.10    259.59 o
 -29   3   7       17.49      161.03     87.00 o
 -28   3   7    14629.28    15100.53    602.49 o
 -27   3   7        7.34      138.28     62.02 o
 -26   3   7     3393.40     3696.36    175.64 o
 -25   3   7      243.09      296.47     71.47 o
 -24   3   7    17925.38    17644.71    651.19 o
 -23   3   7     1365.67     1021.74     82.81 o
 -22   3   7     6172.32     5991.85    214.55 o
 -21   3   7     1500.63     1438.78     91.69 o
 -20   3   7    23204.32    24075.46    709.92 o
 -19   3   7    18851.30    18705.41    493.00 o
 -18   3   7     1783.71     1846.54    102.31 o
 -17   3   7      288.74      121.00     31.34 o
 -16   3   7    44083.97    44261.00   1114.72 o
 -15   3   7     3054.01     3426.43    115.63 o
 -14   3   7     3174.54     3107.00    158.86 o
 -13   3   7      726.50      702.79     49.64 o
 -12   3   7    43761.20    44680.83   1198.77 o
 -11   3   7      200.03      271.05     36.99 o
 -10   3   7     7636.92     8747.41    521.95 o
  -9   3   7     7933.22     8672.28    279.89 o
  -8   3   7    53342.98    53389.15   1561.60 o
  -7   3   7      154.72      270.37     33.97 o
  -6   3   7     8492.93     9640.00    283.50 o
  -5   3   7      130.84      196.27     39.22 o
  -4   3   7    24756.53    23459.57    853.93 o
  -3   3   7     4248.51     3947.39    115.94 o
  -2   3   7     8754.70     8832.61    241.01 o
  -1   3   7     1480.38     1631.16     60.93 o
   0   3   7    24506.28    25206.78    729.29 o
   1   3   7    14752.15    15107.51    446.53 o
   2   3   7    10179.08     8983.12    309.15 o
   3   3   7      330.37      674.14     49.98 o
   4   3   7    26881.64    27496.06    802.88 o
   5   3   7       34.94       75.37     21.45 o
   6   3   7    18751.60    18337.00    551.73 o
   7   3   7    15237.10    16676.73    517.49 o
   8   3   7    13396.03    12974.91    408.86 o
   9   3   7     4481.70     4023.47    135.47 o
  10   3   7     3388.00     2665.45    171.83 o
  11   3   7    14868.69    16412.54    445.97 o
  12   3   7     1043.72      667.83     61.67 o
  13   3   7     7861.60     7951.85    204.72 o
  14   3   7    13764.46    12671.45    300.84 o
  15   3   7     4569.23     4105.88    110.29 o
  16   3   7     1433.45     1304.79     52.77 o
  17   3   7     9082.95     9115.47    259.32 o
  18   3   7    19221.97    19344.29    530.16 o
  19   3   7     6957.00     6715.15    210.58 o
  20   3   7    10374.38    11026.68    398.83 o
  21   3   7      165.43      147.03     53.16 o
  22   3   7    16904.97    15007.05    541.60 o
  23   3   7     1792.56     1481.11     91.15 o
  24   3   7      346.69      411.30     64.77 o
  25   3   7      396.53      212.15     74.34 o
  26   3   7    10762.75    10611.15    376.49 o
  27   3   7     3054.28     2753.50    132.09 o
  28   3   7        5.33       -5.81     56.65 o
  29   3   7      385.87      890.85    150.89 o
  30   3   7     3432.63     3569.05    232.31 o
  31   3   7     3887.26     3678.08    260.02 o
  32   3   7     1412.26     1512.00    177.80 o
  33   3   7       26.43      -57.23     88.64 o
  34   3   7     4075.39     4989.83    336.09 o
  35   3   7     1449.26     1132.16    183.88 o
 -35   4   7     2075.93     1537.08    294.04 o
 -34   4   7       30.57      196.29    285.84 o
 -33   4   7     6884.24     5902.01    431.86 o
 -32   4   7       33.17      -58.01    125.37 o
 -31   4   7     2525.16     3260.47    241.14 o
 -30   4   7      538.27      486.86    104.86 o
 -29   4   7    10992.79    11677.70    468.27 o
 -28   4   7      168.34      224.91     83.09 o
 -27   4   7      646.55      906.35     88.32 o
 -26   4   7     2892.99     3081.16    229.65 o
 -25   4   7    13227.66    13743.83    493.95 o
 -24   4   7     1057.50     1095.88     99.48 o
 -23   4   7     1380.22      926.47    131.54 o
 -22   4   7     1040.43      986.89     95.33 o
 -21   4   7     8076.33     7463.07    317.60 o
 -20   4   7     1873.04     1635.90    137.63 o
 -19   4   7     4849.98     4638.76    284.92 o
 -18   4   7     6615.64     6160.63    386.04 o
 -17   4   7     7345.05     7035.29    280.38 o
 -16   4   7     7459.69     7261.85    252.71 o
 -15   4   7     2044.84     2073.86    108.41 o
 -14   4   7     2260.54     1907.91    134.77 o
 -13   4   7    10359.33    10689.62    342.21 o
 -12   4   7     1772.83     1606.00     65.05 o
 -11   4   7     5653.25     5021.42    149.03 o
 -10   4   7     2884.31     2731.02    133.66 o
  -9   4   7    25600.20    27237.39    779.32 o
  -8   4   7    14410.91    13849.69    554.89 o
  -7   4   7    25370.58    23816.05    972.31 o
  -6   4   7     3389.55     4043.36    247.24 o
  -5   4   7     6909.31     7607.38    234.46 o
  -4   4   7      145.78      199.27     38.10 o
  -3   4   7    56665.04    55509.80   1492.23 o
  -2   4   7      225.71      410.94     29.78 o
  -1   4   7      154.62       97.98     27.72 o
   0   4   7     1730.13     1594.38     71.05 o
   1   4   7    95045.70    97468.43   2810.04 o
   2   4   7        5.32       49.07     28.62 o
   3   4   7      332.12      456.45     39.96 o
   4   4   7       18.85      121.76     48.81 o
   5   4   7    59768.52    59056.22   1599.35 o
   6   4   7    12520.72    12743.60    435.40 o
   7   4   7      138.92       79.82     25.62 o
   8   4   7     2127.16     2381.69     91.76 o
   9   4   7    50658.63    49180.66   1416.56 o
  10   4   7     5745.29     5314.00    162.39 o
  11   4   7    10275.33    10077.75    241.34 o
  12   4   7       36.56        9.75     22.90 o
  13   4   7    28849.71    28538.98    711.91 o
  14   4   7     5456.54     5523.18    175.93 o
  15   4   7    13590.81    13869.12    364.57 o
  16   4   7     2956.88     3056.36    170.35 o
  17   4   7    13567.72    13841.02    554.31 o
  18   4   7    11948.11    11649.50    329.07 o
  19   4   7     2109.13     2591.17    117.72 o
  20   4   7      439.92      395.65     58.46 o
  21   4   7     3573.46     3341.06    148.80 o
  22   4   7     4711.29     4588.62    255.63 o
  23   4   7     2265.65     2218.50    147.43 o
  24   4   7     7204.99     4922.67    543.69 o
  25   4   7      804.46      906.75    118.00 o
  26   4   7      556.73      609.87     99.92 o
  27   4   7     1092.17      967.48    108.81 o
  28   4   7       36.21       36.08     54.79 o
  29   4   7       16.82      118.27     77.73 o
  30   4   7      860.20      757.68    158.95 o
  31   4   7     2147.02     1946.71    240.10 o
  32   4   7      441.38      489.34    131.30 o
  33   4   7        1.99       11.76     76.85 o
  34   4   7     3339.08     3334.17    243.38 o
 -34   5   7     1211.98     1298.93    221.20 o
 -33   5   7       26.74      -29.13    247.15 o
 -32   5   7      291.44      201.69     98.93 o
 -31   5   7     5129.22     4441.41    374.75 o
 -30   5   7     1031.72     1123.79    145.13 o
 -29   5   7       28.47       54.29    127.91 o
 -28   5   7       75.06      478.91    111.03 o
 -27   5   7     7614.95     7992.47    333.80 o
 -26   5   7      222.59      307.55    147.98 o
 -25   5   7      280.40      481.29    152.60 o
 -24   5   7      942.90      905.59    162.07 o
 -23   5   7     9644.25    10135.71    442.27 o
 -22   5   7      270.92      433.46    147.25 o
 -21   5   7     5318.47     5070.13    331.57 o
 -20   5   7     3283.79     2512.78    151.24 o
 -19   5   7    19533.27    19796.11    680.34 o
 -18   5   7     7224.53     6197.74    405.09 o
 -17   5   7     2981.92     3004.41    171.87 o
 -16   5   7    10428.70     9968.37    484.31 o
 -15   5   7     5661.19     4993.57    227.11 o
 -14   5   7     6083.72     7250.36    287.47 o
 -13   5   7     8420.63     8299.44    262.47 o
 -12   5   7     1296.86     1064.79     64.04 o
 -11   5   7       31.26       22.02     52.54 o
 -10   5   7    23528.20    24212.30    669.45 o
  -9   5   7    25903.14    24634.28    689.74 o
  -8   5   7        4.03       30.89     19.65 o
  -7   5   7     3895.83     4012.17    134.61 o
  -6   5   7     8829.98     8174.96    280.26 o
  -5   5   7    29880.30    30289.08    824.28 o
  -4   5   7      739.33      848.81     65.57 o
  -3   5   7       58.47       78.64     31.16 o
  -2   5   7     6126.80     6169.67    204.71 o
  -1   5   7    28105.31    27279.78    808.71 o
   0   5   7      207.86      157.58     46.89 o
   1   5   7       28.09        6.30     27.35 o
   2   5   7       15.48       24.58     29.73 o
   3   5   7    23551.79    23991.64    801.31 o
   4   5   7     1275.92     1221.99     85.54 o
   5   5   7     2699.50     2929.05    118.84 o
   6   5   7      621.03      417.20     50.97 o
   7   5   7    27097.91    26608.21    654.02 o
   8   5   7     6450.91     6475.98    201.40 o
   9   5   7     2933.56     3002.58    116.52 o
  10   5   7     4637.66     4431.19    169.38 o
  11   5   7    23196.98    22286.21    617.77 o
  12   5   7     1407.31     1462.34     82.27 o
  13   5   7     7126.06     7078.42    200.85 o
  14   5   7     5466.06     5176.94    167.48 o
  15   5   7    16001.00    16388.29    464.81 o
  16   5   7     9062.07     9300.74    271.11 o
  17   5   7     4329.92     4168.62    151.64 o
  18   5   7     3941.79     3909.83    167.91 o
  19   5   7     3016.35     2980.12    138.09 o
  20   5   7     2195.57     2564.67    133.39 o
  21   5   7     7367.07     7458.66    272.19 o
  22   5   7     1243.67     1215.88    105.86 o
  23   5   7     4684.83     4544.84    251.84 o
  24   5   7     1074.33     1352.37    123.76 o
  25   5   7     5104.17     5610.45    380.18 o
  26   5   7      754.12      987.30    174.13 o
  27   5   7      764.00      630.94     99.41 o
  28   5   7     3449.42     3002.70    195.83 o
  29   5   7     5567.68     5149.20    274.15 o
  30   5   7     1005.90     1395.12    129.57 o
  31   5   7       40.44       -9.17     96.97 o
  32   5   7     1624.49     1975.07    208.74 o
  33   5   7      491.17      882.38    173.08 o
 -32   6   7     7935.93     7322.09    451.47 o
 -31   6   7      830.10      450.70    149.68 o
 -30   6   7    11850.18    11703.93    833.62 o
 -29   6   7      897.87     1051.72    152.63 o
 -28   6   7     4590.76     4443.34    358.35 o
 -27   6   7     3247.82     3528.09    315.70 o
 -26   6   7    19151.54    20237.19    768.58 o
 -25   6   7     2035.49     2490.45    189.62 o
 -24   6   7     2420.69     2680.03    158.91 o
 -23   6   7     4302.08     4138.36    254.38 o
 -22   6   7    24745.53    25546.71    978.77 o
 -21   6   7     1507.87     1444.58    125.38 o
 -20   6   7     3888.94     4346.91    238.56 o
 -19   6   7     1410.47     1469.56    260.13 o
 -18   6   7    12928.28    13238.15    570.69 o
 -17   6   7     1756.93     1667.87    128.16 o
 -16   6   7       41.71      291.15     70.18 o
 -15   6   7      226.54      134.46     79.24 o
 -14   6   7    29137.62    29492.72   1117.49 o
 -13   6   7     4194.63     4686.35    269.32 o
 -12   6   7      513.73      554.80    115.56 o
 -11   6   7      448.77      445.58     66.20 o
 -10   6   7    10280.00    10455.03    324.53 o
  -9   6   7       22.33        0.25     36.72 o
  -8   6   7     6996.71     6489.63    220.65 o
  -7   6   7     1737.62     1603.58     94.27 o
  -6   6   7    33700.32    33926.11   1008.85 o
  -5   6   7      196.60      486.11    106.96 o
  -4   6   7    15102.37    15191.92    528.58 o
  -3   6   7     1172.53     1036.25     87.67 o
  -2   6   7    34277.14    35025.01   1064.28 o
  -1   6   7      407.05      704.41     72.25 o
   0   6   7    15519.70    15911.11    485.96 o
   1   6   7     4867.55     4904.29    167.02 o
   2   6   7     8270.82     8079.51    298.94 o
   3   6   7     5386.93     5028.63    260.31 o
   4   6   7    20993.53    20877.96    629.34 o
   5   6   7     1733.73     2208.00    113.93 o
   6   6   7     4817.19     5160.66    186.46 o
   7   6   7     9596.62     9318.72    262.83 o
   8   6   7    22913.86    22678.19    614.29 o
   9   6   7       17.72       33.35     51.17 o
  10   6   7     7484.12     7429.34    383.33 o
  11   6   7    17667.84    17350.92    598.07 o
  12   6   7    16281.88    15650.52    559.95 o
  13   6   7     1089.78      788.28     47.97 o
  14   6   7    15982.60    15628.31    398.40 o
  15   6   7    15729.66    15757.78    472.07 o
  16   6   7    20389.64    20632.94    642.00 o
  17   6   7     2229.39     2209.87    119.61 o
  18   6   7     2138.71     2078.21    127.85 o
  19   6   7     3092.29     3313.40    153.10 o
  20   6   7    13462.73    13417.23    441.50 o
  21   6   7     1901.73     1829.86    108.37 o
  22   6   7       67.86        3.77     50.31 o
  23   6   7      657.64      781.30    133.18 o
  24   6   7     9930.30     9502.39    428.89 o
  25   6   7     4489.05     4621.17    361.99 o
  26   6   7       82.62       18.66    129.04 o
  27   6   7      661.77      576.88    124.71 o
  28   6   7     5706.36     6090.98    328.75 o
  29   6   7       33.87       96.94     99.73 o
  30   6   7      244.29      214.74    108.97 o
  31   6   7      442.14      535.83     99.70 o
  32   6   7     8351.54     7428.07    436.25 o
 -31   7   7      921.20     1691.91    230.05 o
 -30   7   7     1340.09      917.76    173.70 o
 -29   7   7       77.86      196.06    115.15 o
 -28   7   7     3753.39     3456.00    264.15 o
 -27   7   7      970.80      699.12    128.77 o
 -26   7   7     3025.60     1949.01    303.14 o
 -25   7   7      637.05      772.00    112.60 o
 -24   7   7     5666.52     6351.20    299.49 o
 -23   7   7       10.04      -95.72     90.74 o
 -22   7   7     1084.54      755.64    167.16 o
 -21   7   7       33.35       40.58     66.64 o
 -20   7   7     2367.56     2352.00    151.45 o
 -19   7   7      133.20      232.64    111.78 o
 -18   7   7      422.80      372.54    120.86 o
 -17   7   7     3447.80     3155.28    291.79 o
 -16   7   7     4888.61     4193.77    245.42 o
 -15   7   7     7140.71     7411.11    599.00 o
 -14   7   7     1637.56     1341.82    123.41 o
 -13   7   7    17323.08    17758.50    708.53 o
 -12   7   7     6602.53     6435.78    318.63 o
 -11   7   7     4194.04     4504.02    219.99 o
 -10   7   7     4325.70     3665.01    306.55 o
  -9   7   7      264.07      625.80    124.94 o
  -8   7   7     3976.60     3763.14    217.65 o
  -7   7   7      388.78      344.87     63.42 o
  -6   7   7     6527.35     5633.60    498.98 o
  -5   7   7     4831.74     4485.03    312.54 o
  -4   7   7     4747.85     4883.20    283.29 o
  -3   7   7      200.96       85.72     45.41 o
  -2   7   7    19408.11    19372.46    706.97 o
  -1   7   7     1575.70     1397.21     92.68 o
   0   7   7     2307.21     2234.57     99.58 o
   1   7   7      574.99      433.19     41.85 o
   2   7   7    17068.99    15448.99    590.74 o
   3   7   7     8354.75     7195.49    274.91 o
   4   7   7      793.56      769.78     77.78 o
   5   7   7     1564.23     1476.86     81.15 o
   6   7   7    11218.71    10937.06    326.17 o
   7   7   7     6790.94     6663.71    211.14 o
   8   7   7      910.59      693.74     61.00 o
   9   7   7     7424.19     7132.46    293.49 o
  10   7   7    11222.85    11535.49    370.97 o
  11   7   7      993.22      938.68     60.47 o
  12   7   7      341.18      312.94     33.63 o
  13   7   7     6609.40     6585.43    471.55 o
  14   7   7     1274.00     1634.74    114.98 o
  15   7   7      139.68      261.22     64.32 o
  16   7   7     1633.10     2001.37    120.21 o
  17   7   7    15223.01    14716.49    501.13 o
  18   7   7     7600.94     8208.27    358.64 o
  19   7   7       35.74      -23.48     46.75 o
  20   7   7       52.32      123.35     67.24 o
  21   7   7     4953.52     5479.59    226.85 o
  22   7   7      209.43      167.88     59.85 o
  23   7   7       29.70       26.63     73.83 o
  24   7   7       53.15      143.77    138.25 o
  25   7   7     2131.54     2287.87    205.89 o
  26   7   7      679.10      589.87     92.97 o
  27   7   7       22.62      -35.63    101.82 o
  28   7   7      607.13     1458.80    288.12 o
  29   7   7     1707.34     1485.27    143.21 o
  30   7   7       31.83      250.15     99.51 o
 -29   8   7    13081.45    13250.13    820.98 o
 -28   8   7       64.47     -251.70    176.15 o
 -27   8   7       62.99       55.82    111.49 o
 -26   8   7      767.67      382.23    144.95 o
 -25   8   7    11007.50    12545.00    622.77 o
 -24   8   7      471.26      333.97     88.53 o
 -23   8   7      601.93      528.19     87.39 o
 -22   8   7       74.61       68.31     72.08 o
 -21   8   7     8660.55     8018.04    515.83 o
 -20   8   7     2396.27     2344.59    189.59 o
 -19   8   7     8068.64     7747.12    408.89 o
 -18   8   7       28.52      -98.65     85.42 o
 -17   8   7     6903.02     6557.67    344.56 o
 -16   8   7     2244.35     1981.89    161.87 o
 -15   8   7     7766.98     8262.32    335.95 o
 -14   8   7      688.64      530.35     63.03 o
 -13   8   7     6060.19     6486.23    284.12 o
 -12   8   7     1056.97     1272.15     97.56 o
 -11   8   7    15485.27    15871.57    568.17 o
 -10   8   7     1005.19     1207.81     98.52 o
  -9   8   7     6957.54     6953.55    294.58 o
  -8   8   7     1381.50     1484.80    151.56 o
  -7   8   7    17813.60    18020.95    574.46 o
  -6   8   7     3144.41     3082.91    213.04 o
  -5   8   7     1136.53     1288.11    119.10 o
  -4   8   7     1703.54     1417.33    107.41 o
  -3   8   7    21473.95    22131.59    786.12 o
  -2   8   7     9444.33     9433.71    332.90 o
  -1   8   7      946.58      784.01     74.67 o
   0   8   7     1054.96     1217.11     93.09 o
   1   8   7    16591.14    15371.49    443.49 o
   2   8   7     4321.78     4731.55    185.99 o
   3   8   7      539.75      416.94     67.11 o
   4   8   7       38.46       74.10     44.33 o
   5   8   7    28394.25    27313.36    832.89 o
   6   8   7      606.11      630.41     77.39 o
   7   8   7     3710.29     3893.42    186.71 o
   8   8   7      241.07      303.74     51.09 o
   9   8   7    15292.25    14708.18    480.63 o
  10   8   7     1218.53     1143.36     94.95 o
  11   8   7      253.94      118.11     57.33 o
  12   8   7     1118.53     1299.97    132.93 o
  13   8   7    23497.61    23608.79    749.33 o
  14   8   7     4349.70     4351.51    199.71 o
  15   8   7        5.93       29.77     54.17 o
  16   8   7        0.47      213.96    105.12 o
  17   8   7    18309.44    19733.13    658.23 o
  18   8   7      872.66      755.39    100.97 o
  19   8   7     9049.28     8297.35    446.03 o
  20   8   7      186.12      422.09    144.97 o
  21   8   7    12461.25    13024.46    490.25 o
  22   8   7     1782.44     1442.67    152.68 o
  23   8   7     2716.30     2794.40    178.77 o
  24   8   7       64.52       16.16     83.60 o
  25   8   7     5325.75     4711.19    268.24 o
  26   8   7     3530.76     4013.43    276.03 o
  27   8   7     2998.86     3372.11    220.37 o
  28   8   7      243.69     -111.81    132.65 o
 -26   9   7      403.29      370.42    168.74 o
 -25   9   7      351.64      224.29    134.08 o
 -24   9   7     1822.32     2257.80    185.69 o
 -23   9   7       49.76      155.18     78.88 o
 -22   9   7     1554.27     1322.86    161.29 o
 -21   9   7      232.63       72.78     76.30 o
 -20   9   7     2139.73     2637.67    244.85 o
 -19   9   7      628.05      496.06    107.62 o
 -18   9   7      468.46      380.84    103.65 o
 -17   9   7      267.55      300.24     99.51 o
 -16   9   7      486.96      717.32    183.89 o
 -15   9   7        8.50      360.25    124.81 o
 -14   9   7      293.13      311.99     75.69 o
 -13   9   7       61.39       -1.11     46.10 o
 -12   9   7     1713.18     1193.24    125.60 o
 -11   9   7       54.67      -64.94     73.88 o
 -10   9   7      156.62      -14.52     49.57 o
  -9   9   7       22.77       76.14     50.70 o
  -8   9   7     7532.26     7821.68    342.84 o
  -7   9   7      607.69      685.30     78.30 o
  -6   9   7      596.83      768.05    102.98 o
  -5   9   7     2464.35     2580.04    144.53 o
  -4   9   7     7788.89     8103.12    321.65 o
  -3   9   7     1396.65     1913.53    157.36 o
  -2   9   7        7.78      247.97    101.19 o
  -1   9   7     2134.98     2473.10    144.05 o
   0   9   7     1080.17     1069.29    101.30 o
   1   9   7      554.92      490.90     61.10 o
   2   9   7       23.48       43.60     45.39 o
   3   9   7     7087.82     7156.17    296.99 o
   4   9   7     1661.91     1643.07    104.29 o
   5   9   7     4690.21     4562.01    159.08 o
   6   9   7     2963.19     2948.14    133.77 o
   7   9   7      523.86      584.40     63.16 o
   8   9   7      232.72      602.78     97.79 o
   9   9   7     2835.44     3267.20    167.46 o
  10   9   7     4493.60     4483.09    185.67 o
  11   9   7      876.05      701.35     86.63 o
  12   9   7     3716.18     3557.49    167.02 o
  13   9   7      810.22      577.54     86.99 o
  14   9   7      395.20      362.48     77.92 o
  15   9   7       48.89      -62.77     91.84 o
  16   9   7     1225.65     1386.81    125.60 o
  17   9   7      749.09      469.09     80.48 o
  18   9   7      351.70      486.43     97.81 o
  19   9   7      960.32      794.87     94.27 o
  20   9   7      445.76      547.26     80.03 o
  21   9   7       26.85      -40.01     63.01 o
  22   9   7       28.19       50.38     92.84 o
  23   9   7      145.17       81.88     99.40 o
  24   9   7       40.52      -60.79    131.31 o
  25   9   7       38.35      130.89     77.07 o
  26   9   7     1221.55     1206.64    310.42 o
 -23  10   7      186.03      300.86     75.12 o
 -22  10   7     2881.06     3046.17    197.03 o
 -21  10   7      586.89      488.85    132.25 o
 -20  10   7      224.05      147.86     76.50 o
 -19  10   7        8.75      -86.82    102.19 o
 -18  10   7     1380.16     1477.46    154.82 o
 -17  10   7       10.42      -56.33     81.16 o
 -16  10   7     1350.92     1413.00    217.57 o
 -15  10   7       10.37      -37.24     70.98 o
 -14  10   7     1857.29     1611.72    159.31 o
 -13  10   7     1758.10     1263.65    166.86 o
 -12  10   7        0.53       18.23     72.85 o
 -11  10   7     1470.72     1940.61    154.83 o
 -10  10   7     2208.15     2032.93    223.11 o
  -9  10   7     1034.96      998.96    108.96 o
  -8  10   7        0.31      185.41    146.40 o
  -7  10   7     1257.84     1363.35    134.68 o
  -6  10   7    10223.99     9843.49    397.12 o
  -5  10   7     6753.59     7145.70    340.35 o
  -4  10   7      215.31      513.85     88.34 o
  -3  10   7      969.09      839.85    111.90 o
  -2  10   7     9901.33     9899.18    419.45 o
  -1  10   7       87.45       90.28     53.54 o
   0  10   7      514.32      492.97    116.27 o
   1  10   7     2065.54     1644.02    151.37 o
   2  10   7     5468.24     5679.99    418.75 o
   3  10   7      927.84     1260.99    112.71 o
   4  10   7      611.53      565.81     84.51 o
   5  10   7     5236.40     5115.59    236.79 o
   6  10   7     1265.15     1211.14    108.55 o
   7  10   7       26.90      199.02     75.63 o
   8  10   7      574.72      422.41    106.63 o
   9  10   7      656.44      788.00     97.73 o
  10  10   7     5294.54     5500.91    245.49 o
  11  10   7     1207.85     1459.59    133.36 o
  12  10   7     1810.57     2097.60    148.26 o
  13  10   7        7.42       90.53     78.29 o
  14  10   7     2090.68     2760.32    182.83 o
  15  10   7      399.09      371.84    110.04 o
  16  10   7     1902.82     2420.44    181.73 o
  17  10   7      386.47      370.08     78.24 o
  18  10   7     1719.36     1452.58    153.67 o
  19  10   7      129.01       63.41     68.93 o
  20  10   7     2393.71     2043.85    246.25 o
  21  10   7     2741.87     3245.18    218.53 o
  22  10   7       31.22       19.24     83.98 o
 -18  11   7        7.18      -20.75     67.37 o
 -17  11   7     1841.58     1764.35    224.85 o
 -16  11   7     1268.23     1203.12    182.52 o
 -15  11   7     1987.72     1981.53    180.15 o
 -14  11   7      456.81      445.28    102.73 o
 -13  11   7     1799.36     2425.59    185.81 o
 -12  11   7     1483.85     1875.59    187.39 o
 -11  11   7      108.18      203.39     79.37 o
 -10  11   7      489.92      583.42    128.94 o
  -9  11   7     1133.43     1308.22    128.24 o
  -8  11   7     1827.81     2076.67    157.05 o
  -7  11   7       45.78       37.40     64.70 o
  -6  11   7      452.72      580.16    101.10 o
  -5  11   7      113.97      160.40    100.83 o
  -4  11   7     3417.29     3199.96    202.77 o
  -3  11   7        1.98      376.79    113.96 o
  -2  11   7       24.32        3.52     71.11 o
  -1  11   7      496.14      611.70     80.66 o
   0  11   7      427.47      723.63    101.74 o
   1  11   7      499.96      334.04    217.11 o
   2  11   7       47.05        8.99     57.94 o
   3  11   7      138.58      213.08     61.13 o
   4  11   7       70.17       74.81    104.96 o
   5  11   7     1654.45     1702.22    155.43 o
   6  11   7      105.41       51.52     69.75 o
   7  11   7     1003.94     1351.21    173.62 o
   8  11   7       56.86      155.52    118.51 o
   9  11   7     1109.78     1221.72    157.94 o
  10  11   7       40.82      123.76     83.87 o
  11  11   7      110.35      172.46    104.90 o
  12  11   7      199.11      222.84     79.74 o
  13  11   7     1540.84     1541.00    188.56 o
  14  11   7     1084.94     1571.94    212.28 o
  15  11   7      567.01      784.90    162.91 o
  16  11   7       87.56      -77.16     79.28 o
  17  11   7        7.11     -103.35     73.08 o
  18  11   7      111.22      -88.85     99.79 o
 -12  12   7      743.80      863.37    139.83 o
 -11  12   7        0.70      -58.78    128.29 o
 -10  12   7     2318.69     2209.27    249.43 o
  -9  12   7     2475.18     2093.95    178.88 o
  -8  12   7     1866.98     1868.92    173.35 o
  -7  12   7      794.86     1135.79    159.25 o
  -6  12   7     2159.87     1841.93    241.69 o
  -5  12   7     3544.27     3234.09    220.87 o
  -4  12   7      705.70      582.05     93.97 o
  -3  12   7        0.44      -33.92     86.87 o
  -2  12   7      978.93     1143.12    126.12 o
  -1  12   7       49.92      319.23     84.64 o
   0  12   7      399.20      319.97     69.65 o
   1  12   7      234.38      264.00    111.85 o
   2  12   7      738.73      805.86     98.93 o
   3  12   7      168.90       80.11    122.89 o
   4  12   7       40.29       16.18    126.22 o
   5  12   7      471.97      879.03    122.70 o
   6  12   7       12.90      -42.04     77.35 o
   7  12   7     1690.69     1712.98    188.87 o
   8  12   7      976.62      611.28    201.64 o
   9  12   7      425.60     1037.44    183.20 o
  10  12   7      490.99      380.62    100.97 o
  11  12   7      561.97      265.77    110.68 o
  12  12   7      752.51      675.92    197.54 o
 -36   0   8      375.56      437.87    164.31 o
 -35   0   8     3408.30     3309.03    441.51 o
 -34   0   8     2462.08     3058.24    466.54 o
 -33   0   8     5811.80     6379.10    522.07 o
 -32   0   8       13.53       29.13    133.82 o
 -31   0   8    10745.97    10836.74    558.26 o
 -30   0   8      579.02      477.92    150.66 o
 -29   0   8     4869.58     4516.54    319.60 o
 -28   0   8     2013.99     2196.15    193.54 o
 -27   0   8     5308.04     5771.09    452.97 o
 -26   0   8      207.47      120.71     77.08 o
 -25   0   8    14544.65    14791.27    643.90 o
 -24   0   8     1518.18     1699.85    110.27 o
 -23   0   8     6079.45     6362.87    319.35 o
 -22   0   8     7054.37     6729.81    364.92 o
 -21   0   8    26727.95    26883.16    887.02 o
 -20   0   8     1878.10     1662.04    127.68 o
 -19   0   8     7686.60     8538.57    296.49 o
 -18   0   8     9361.55    10288.25    362.48 o
 -17   0   8    46455.79    43722.43   1438.08 o
 -16   0   8    32242.43    33802.55   1120.74 o
 -15   0   8     7129.70     7146.36    276.39 o
 -14   0   8     9627.08     8033.27    286.69 o
 -13   0   8    62315.50    60886.77   1906.81 o
 -12   0   8    16827.60    16857.10    558.77 o
 -11   0   8     1758.85     1974.64    123.12 o
 -10   0   8    32410.84    35047.92   1130.98 o
  -9   0   8    47639.60    44610.08   1467.97 o
  -8   0   8     7171.16     6738.29    271.59 o
  -7   0   8    41057.28    42695.19   2021.17 o
  -6   0   8     4807.25     5429.00    233.31 o
  -5   0   8   115771.83   121185.02   4451.79 o
  -4   0   8    46946.66    44135.22   1800.11 o
  -3   0   8    21210.85    19706.75    776.07 o
  -2   0   8     2479.55     3192.89    158.89 o
  -1   0   8   132108.45   143857.45   6457.73 o
   0   0   8     2550.27     1803.94    271.96 o
   1   0   8    58100.07    60182.72   2809.46 o
   2   0   8        0.30      111.57     51.33 o
   3   0   8    55958.43    58925.20   2221.19 o
   4   0   8     7938.40     7485.77    333.70 o
   5   0   8    57118.64    57648.20   2181.35 o
   6   0   8    14457.51    15372.64    611.29 o
   7   0   8    47628.76    49557.21   1844.63 o
   8   0   8     9823.44    12075.14    451.83 o
   9   0   8    17319.22    15715.50    605.30 o
  10   0   8      423.11      345.18     57.03 o
  11   0   8       90.68      -11.63     20.03 o
  12   0   8        2.37      217.46     54.45 o
  13   0   8    51710.07    48705.15   1611.19 o
  14   0   8     5816.54     6766.74    285.72 o
  15   0   8    18216.41    16865.69    829.14 o
  16   0   8      845.36     1000.90    150.66 o
  17   0   8    23932.95    23257.54   1203.38 o
  18   0   8      549.80      348.33     65.13 o
  19   0   8    18509.99    19749.90    757.09 o
  20   0   8      916.04      723.71    112.88 o
  21   0   8    13135.46    13194.17    836.79 o
  22   0   8     4720.73     4515.97    227.41 o
  23   0   8     5729.80     5107.63    314.15 o
  24   0   8       83.14       23.45    119.48 o
  25   0   8    21520.97    21302.63   1012.27 o
  26   0   8        9.98      -89.74     75.68 o
  27   0   8        4.18       46.10     77.28 o
  28   0   8       29.23       74.67     98.43 o
  29   0   8    18156.29    19694.74   1047.92 o
  30   0   8      176.72      220.18    163.63 o
  31   0   8       67.45      225.81    106.06 o
  32   0   8      287.28      530.48    123.90 o
  33   0   8    10196.04     9890.90    667.24 o
  34   0   8     1182.22      818.84    234.41 o
  35   0   8     2960.81     3428.78    596.95 o
  36   0   8       81.22      105.62    102.62 o
 -36   1   8      129.08       87.80    113.93 o
 -35   1   8        1.29        2.41    103.32 o
 -34   1   8     3587.60     3956.26    685.25 o
 -33   1   8     3463.71     2986.81    254.03 o
 -32   1   8       93.00      412.48    121.34 o
 -31   1   8      542.54      423.33    100.32 o
 -30   1   8     5826.22     5715.72    389.92 o
 -29   1   8     9505.96     9965.91    773.98 o
 -28   1   8      226.82       98.79     78.54 o
 -27   1   8      915.13      830.52     84.98 o
 -26   1   8    10508.01    10805.55    345.08 o
 -25   1   8    17852.23    18960.74    516.96 o
 -24   1   8     4003.23     4112.00    145.61 o
 -23   1   8     4415.83     4545.67    165.16 o
 -22   1   8     6688.09     6365.39    194.90 o
 -21   1   8     5282.93     5449.63    166.83 o
 -20   1   8     1394.48     1290.56     79.48 o
 -19   1   8    18015.78    18341.54    459.10 o
 -18   1   8    12853.49    12688.39    315.60 o
 -17   1   8     6300.07     6116.10    172.53 o
 -16   1   8     9850.81     9981.53    250.40 o
 -15   1   8     4875.90     4832.83    135.01 o
 -14   1   8     1189.28      828.70     78.53 o
 -13   1   8      277.17      425.46     48.16 o
 -12   1   8     8619.81     8825.97    274.32 o
 -11   1   8     1636.85     1688.73     61.42 o
 -10   1   8    18383.66    17873.75    414.45 o
  -9   1   8       19.22        3.46     23.74 o
  -8   1   8     2265.22     1962.33    105.52 o
  -7   1   8     9204.99     9685.23    287.94 o
  -6   1   8     3431.08     2952.44     92.01 o
  -5   1   8     9219.17    10263.21    261.06 o
  -4   1   8     4059.80     3678.02    115.99 o
  -3   1   8     3291.34     3097.97    108.84 o
  -2   1   8      228.72       79.81     25.84 o
  -1   1   8     2550.64     2989.21    100.58 o
   0   1   8     2779.25     2468.39    122.00 o
   1   1   8      216.58       26.34     26.67 o
   2   1   8    15522.86    15395.71    453.14 o
   3   1   8     4160.92     4089.53    148.21 o
   4   1   8    30609.99    31151.69    908.32 o
   5   1   8     9853.57     9438.95    261.22 o
   6   1   8        1.30       -0.79     19.28 o
   7   1   8     4916.32     5031.77    186.67 o
   8   1   8    28761.41    27922.63    721.75 o
   9   1   8       34.08       92.65     32.10 o
  10   1   8     3125.76     3371.22    126.80 o
  11   1   8     7793.31     7820.10    253.32 o
  12   1   8    34470.92    33460.47    861.62 o
  13   1   8     6962.84     6822.02    200.70 o
  14   1   8     3593.41     3398.96    212.14 o
  15   1   8     6965.75     7329.01    230.62 o
  16   1   8    11186.11    11181.44    312.09 o
  17   1   8     1890.98     1795.79     98.86 o
  18   1   8    17057.03    16637.48    472.31 o
  19   1   8     7128.65     7350.50    266.34 o
  20   1   8     7167.30     7227.41    348.37 o
  21   1   8     5737.38     5547.71    357.52 o
  22   1   8     6459.19     5582.24    250.70 o
  23   1   8     2741.39     3302.21    152.16 o
  24   1   8     2900.30     2547.74    149.87 o
  25   1   8      104.37      188.60     51.89 o
  26   1   8     5281.70     5207.01    286.37 o
  27   1   8     3218.06     3053.71    267.14 o
  28   1   8     1489.77     1445.80    186.17 o
  29   1   8     1127.06     1076.69    155.51 o
  30   1   8     1036.25      619.51    114.05 o
  31   1   8     3853.19     3579.41    214.50 o
  32   1   8       26.24      219.55    103.03 o
  33   1   8      210.54      445.99    115.43 o
  34   1   8      755.02      658.59    157.69 o
  35   1   8      516.28     1135.87    186.51 o
  36   1   8      201.81      400.19    142.88 o
 -36   2   8     5889.60     6736.12    449.26 o
 -35   2   8      138.47      175.38     83.07 o
 -34   2   8      432.99      406.26     88.24 o
 -33   2   8     2413.83     2763.40    193.43 o
 -32   2   8    11749.79    10993.30    868.19 o
 -31   2   8      665.51     1590.34    193.64 o
 -30   2   8     2494.28     3023.20    253.52 o
 -29   2   8      621.76      518.82     77.64 o
 -28   2   8    20504.81    21426.58    760.00 o
 -27   2   8      935.19      745.65     87.63 o
 -26   2   8     1829.90     1856.85    116.56 o
 -25   2   8      355.50      509.11     70.90 o
 -24   2   8    21137.13    21693.07    599.44 o
 -23   2   8     3221.95     3510.91    144.13 o
 -22   2   8     3467.12     3630.77    144.80 o
 -21   2   8     1225.93     1025.52     65.42 o
 -20   2   8    15132.26    14855.33    386.08 o
 -19   2   8     4556.00     4466.83    165.57 o
 -18   2   8     1030.54     1159.63     68.31 o
 -17   2   8       23.46       19.46     29.96 o
 -16   2   8     2234.88     2139.01    100.01 o
 -15   2   8     4501.46     4864.42    132.82 o
 -14   2   8    12879.12    12536.19    356.15 o
 -13   2   8     3411.64     2947.17    107.41 o
 -12   2   8     4724.80     4821.39    134.21 o
 -11   2   8     5511.14     5434.65    138.24 o
 -10   2   8    27464.13    27702.93    632.09 o
  -9   2   8    19188.55    19739.81    497.94 o
  -8   2   8    13350.79    14056.71    355.16 o
  -7   2   8    13378.96    13161.11    329.23 o
  -6   2   8     3329.76     2582.73     90.55 o
  -5   2   8     3219.32     3463.94     95.24 o
  -4   2   8    11240.59     9716.89    345.14 o
  -3   2   8      416.61      281.60     36.40 o
  -2   2   8    31959.73    31330.29    812.62 o
  -1   2   8       16.53        3.69     25.99 o
   0   2   8      546.54      652.38     47.15 o
   1   2   8     8057.62     8370.75    241.89 o
   2   2   8    67701.66    64477.64   2283.80 o
   3   2   8     1365.56     1253.59     91.72 o
   4   2   8     2607.51     2707.52    141.45 o
   5   2   8     1260.08     1085.63     87.57 o
   6   2   8   122752.95   122596.80   3921.63 o
   7   2   8     1694.64     1632.55     85.10 o
   8   2   8     3079.03     3410.78    112.70 o
   9   2   8     8369.35     8326.77    247.51 o
  10   2   8    97277.59    97417.02   2804.87 o
  11   2   8      370.43      361.19     37.07 o
  12   2   8      505.99      396.12     52.33 o
  13   2   8     3365.12     3170.14    125.09 o
  14   2   8    29715.15    29420.97    732.98 o
  15   2   8     1781.40     1651.25     72.17 o
  16   2   8     7936.59     7461.63    227.31 o
  17   2   8      176.77      325.63     65.98 o
  18   2   8    26218.08    26650.04    690.93 o
  19   2   8      551.16      489.56     42.61 o
  20   2   8    18105.02    17191.64    520.59 o
  21   2   8      667.47      471.97     66.10 o
  22   2   8    13949.86    14376.39    559.30 o
  23   2   8      117.02      105.20     54.39 o
  24   2   8     7809.41     8665.78    298.79 o
  25   2   8      142.20      315.81     65.04 o
  26   2   8     2156.95     2115.49    146.50 o
  27   2   8      441.64      723.03     76.32 o
  28   2   8     1356.87     1539.44    150.45 o
  29   2   8      140.87      104.66     61.16 o
  30   2   8       79.04      174.12    121.28 o
  31   2   8      827.65     1048.94    121.60 o
  32   2   8     3307.95     3607.92    204.77 o
  33   2   8      414.79      776.94    133.66 o
  34   2   8      162.99      122.97    100.37 o
  35   2   8       24.81      -66.64    115.93 o
 -35   3   8      160.30      147.79    154.98 o
 -34   3   8       96.31       63.52    102.88 o
 -33   3   8        8.92      149.94    130.40 o
 -32   3   8       56.31      195.50    106.28 o
 -31   3   8     1641.17     1636.14    141.24 o
 -30   3   8      564.25      426.94     96.57 o
 -29   3   8       43.45        7.56     63.38 o
 -28   3   8     1091.89      940.62     87.69 o
 -27   3   8     2041.85     2493.16    148.13 o
 -26   3   8       74.11      250.51     70.32 o
 -25   3   8      403.43      309.66     89.87 o
 -24   3   8     1341.80     1392.10    100.61 o
 -23   3   8     1906.61     1812.59    131.92 o
 -22   3   8     1196.41     1276.20    104.66 o
 -21   3   8       94.78       69.96     49.07 o
 -20   3   8     4521.42     4201.37    182.05 o
 -19   3   8    13986.77    13853.69    367.00 o
 -18   3   8      401.51      277.60     44.91 o
 -17   3   8       27.92        9.67     34.03 o
 -16   3   8     1779.86     1810.22     87.86 o
 -15   3   8    23031.27    24515.33    645.85 o
 -14   3   8     4647.72     4576.35    146.59 o
 -13   3   8      692.56      854.68     54.66 o
 -12   3   8     4853.63     5385.01    180.97 o
 -11   3   8    28534.29    28439.08   1551.65 o
  -9   3   8     3331.80     3544.71    199.31 o
  -8   3   8     2158.72     2424.55    100.42 o
  -7   3   8    33968.80    33349.88    954.67 o
  -6   3   8     3758.29     3633.03    133.50 o
  -5   3   8     5950.59     6556.53    235.72 o
  -4   3   8       84.42      105.54     44.27 o
  -3   3   8    31383.28    32754.74    936.04 o
  -2   3   8     2289.84     2248.43     76.00 o
  -1   3   8     4512.59     4504.73    155.99 o
   0   3   8     2002.81     1989.77     74.49 o
   1   3   8     6652.25     6295.85    196.06 o
   2   3   8     3592.54     4545.11    209.21 o
   3   3   8     4109.87     3487.81    129.82 o
   4   3   8     1700.10     1714.10     89.44 o
   5   3   8     3957.43     4233.47    153.53 o
   6   3   8      120.78      -29.91     58.50 o
   7   3   8     4317.66     3597.22    300.19 o
   8   3   8      671.80      701.73     70.32 o
   9   3   8     1572.24     1547.25     64.60 o
  10   3   8      100.25       99.23     22.28 o
  11   3   8     4492.44     4878.95    152.97 o
  12   3   8        0.53       16.00     36.00 o
  13   3   8      144.58      217.98     25.15 o
  14   3   8     7112.43     7052.10    174.02 o
  15   3   8     9562.09     9779.11    279.96 o
  16   3   8      249.56      167.91     35.25 o
  17   3   8       23.77       71.35     38.72 o
  18   3   8     7951.89     7949.78    244.10 o
  19   3   8     4120.88     4653.57    156.14 o
  20   3   8     1730.49     1573.71    143.63 o
  21   3   8      401.69      309.59     90.78 o
  22   3   8     1721.57     1568.80    102.72 o
  23   3   8     9693.24    10160.81    341.61 o
  24   3   8      346.41      421.35     68.69 o
  25   3   8     4177.68     3745.96    184.19 o
  26   3   8      262.56       93.49     54.14 o
  27   3   8    12493.65    13820.10    687.24 o
  28   3   8       35.57      -76.31     69.17 o
  29   3   8      145.11      186.68    107.47 o
  30   3   8      124.77       97.58     75.86 o
  31   3   8     5258.17     5183.57    357.83 o
  32   3   8      791.77      801.68    165.41 o
  33   3   8      920.37      879.41    153.71 o
  34   3   8      403.46      733.34    177.98 o
  35   3   8     5962.28     5399.24    371.85 o
 -35   4   8     2674.99     1765.84    263.08 o
 -34   4   8     4162.38     3543.78    330.79 o
 -33   4   8     1937.44     1815.57    214.31 o
 -32   4   8      414.92      612.19    273.55 o
 -31   4   8     1726.63     2667.47    312.46 o
 -30   4   8     2936.24     3676.28    230.20 o
 -29   4   8     1769.04     1252.45    158.03 o
 -28   4   8        5.22       53.04     48.99 o
 -27   4   8     1628.07     1606.98    126.24 o
 -26   4   8     1431.97     1588.15    119.54 o
 -25   4   8     2828.85     2949.44    220.89 o
 -24   4   8       34.90      122.54     52.28 o
 -23   4   8       88.41      109.61     65.34 o
 -22   4   8       65.43       68.58     58.01 o
 -21   4   8    16748.20    17711.16    640.17 o
 -20   4   8      757.41      672.36     81.44 o
 -19   4   8       31.99      124.68     96.90 o
 -18   4   8      876.70      770.22     93.60 o
 -17   4   8    31543.82    32373.89   1031.69 o
 -16   4   8     1897.04     1982.37    100.97 o
 -15   4   8      197.11      246.27     41.73 o
 -14   4   8     3631.19     3258.85    168.66 o
 -13   4   8    10513.35    10903.49    345.87 o
 -12   4   8        2.95       72.96     53.35 o
 -11   4   8      382.74      278.92     77.05 o
 -10   4   8     3927.45     3876.87    182.97 o
  -9   4   8     1187.40     1200.14     82.12 o
  -8   4   8      103.29       42.55     28.17 o
  -7   4   8     6904.75     7634.02    377.11 o
  -6   4   8     2334.90     2399.39    132.77 o
  -5   4   8    14600.69    14106.21    511.71 o
  -4   4   8      899.18     1029.51     86.00 o
  -3   4   8     7886.81     7661.91    226.57 o
  -2   4   8     5071.48     5211.08    173.29 o
  -1   4   8    17301.22    16395.17    569.85 o
   0   4   8     1046.23      825.47     52.46 o
   1   4   8     7719.75     8323.76    259.36 o
   2   4   8     1634.22     1573.19     88.17 o
   3   4   8    11930.25    11343.61    346.73 o
   4   4   8     3725.48     3284.75    112.81 o
   5   4   8     4087.95     4396.18    210.43 o
   6   4   8     2602.93     2766.06    108.61 o
   7   4   8     3942.66     4247.17    156.56 o
   8   4   8        3.76       31.32     22.81 o
   9   4   8    16609.66    16827.21    496.77 o
  10   4   8       80.31       -3.50     23.43 o
  11   4   8     5091.79     4331.60    185.68 o
  12   4   8     1607.06     1611.15     80.47 o
  13   4   8    30218.70    30766.10    756.58 o
  14   4   8     1015.09     1128.42     68.56 o
  15   4   8     5275.88     4866.02    143.13 o
  16   4   8      124.23      170.21     43.75 o
  17   4   8    15883.02    15684.33    541.61 o
  18   4   8      524.08      409.77     53.24 o
  19   4   8      833.59      506.71     60.54 o
  20   4   8     2452.87     2641.93    114.26 o
  21   4   8     4065.79     4114.03    167.32 o
  22   4   8      389.81      510.68     57.50 o
  23   4   8     1118.36     1060.74     91.19 o
  24   4   8        1.83        7.12     62.41 o
  25   4   8      681.27      783.65     95.62 o
  26   4   8     1480.28     1863.85    150.64 o
  27   4   8      989.10     1214.02    120.79 o
  28   4   8      971.30     1129.05    242.15 o
  29   4   8     2577.17     2674.76    186.13 o
  30   4   8        0.74      -97.37    112.14 o
  31   4   8      207.36      389.16    171.14 o
  32   4   8      277.20      719.74    207.95 o
  33   4   8     1724.54     1378.55    166.11 o
  34   4   8       21.34      172.86    103.05 o
 -33   5   8       77.09       47.39    115.42 o
 -32   5   8        3.17      223.49    153.84 o
 -31   5   8     1839.21     1049.12    184.23 o
 -30   5   8       93.41      124.44    133.74 o
 -29   5   8       97.38      239.42    103.42 o
 -28   5   8     1475.59     1315.09    215.29 o
 -27   5   8     4358.98     4361.96    456.53 o
 -26   5   8      263.29       26.45     83.98 o
 -25   5   8        0.43      164.10     86.06 o
 -24   5   8     4668.27     4548.33    211.09 o
 -23   5   8     3917.66     4870.85    266.42 o
 -22   5   8     2652.45     2757.22    256.34 o
 -21   5   8       22.66      213.47    128.81 o
 -20   5   8     4467.95     4598.50    248.86 o
 -19   5   8    13279.28    13067.45    687.95 o
 -18   5   8     3682.42     2981.87    235.09 o
 -17   5   8     3885.63     3644.31    304.50 o
 -16   5   8    11752.85    11767.20    487.60 o
 -15   5   8     3695.36     4171.30    205.00 o
 -14   5   8     1535.77     1287.19    135.61 o
 -13   5   8     3900.09     3765.92    162.89 o
 -12   5   8    11575.94    11494.90    472.12 o
 -11   5   8    27227.77    28271.95    950.68 o
 -10   5   8     2964.72     2678.20    126.87 o
  -9   5   8    12914.96    12733.56    399.29 o
  -8   5   8     6241.13     7162.65    275.07 o
  -7   5   8     6101.65     5876.28    385.84 o
  -6   5   8     3383.07     3677.96    168.25 o
  -5   5   8     2138.42     1952.92     82.63 o
  -4   5   8     5816.28     5121.00    213.60 o
  -3   5   8     6301.27     6039.94    204.25 o
  -2   5   8      857.75      744.29     50.03 o
  -1   5   8     3726.88     3692.27    178.63 o
   0   5   8    11971.88    12879.57    381.07 o
   1   5   8      983.91     1010.44     78.21 o
   2   5   8       96.57      202.44     32.08 o
   3   5   8     2591.80     2324.07    149.92 o
   4   5   8     3821.74     3665.49    161.00 o
   5   5   8     1519.51     1656.52     98.09 o
   6   5   8     3397.03     3217.18    118.93 o
   7   5   8     3784.92     3629.96    139.28 o
   8   5   8    11847.83    12357.88    430.06 o
   9   5   8        3.64      106.71     49.70 o
  10   5   8      179.71       95.15     29.38 o
  11   5   8     3440.18     3368.13    115.32 o
  12   5   8     8057.39     7992.65    214.56 o
  13   5   8      601.33      552.41     62.81 o
  14   5   8     4731.58     4358.44    162.17 o
  15   5   8     1594.42     1661.77     80.51 o
  16   5   8     6792.76     6648.12    207.60 o
  17   5   8      261.09      265.00     36.09 o
  18   5   8     3045.26     2684.39    142.57 o
  19   5   8     3711.77     3802.69    165.69 o
  20   5   8     2891.55     2967.38    123.95 o
  21   5   8      739.50      716.49     72.72 o
  22   5   8       14.60      208.58    150.81 o
  23   5   8     8293.52     8764.35    399.24 o
  24   5   8     2207.92     2282.41    163.52 o
  25   5   8        2.62      -83.55     63.14 o
  26   5   8     3591.59     3344.07    179.69 o
  27   5   8     2022.02     2213.97    204.06 o
  28   5   8     3358.39     3677.97    251.58 o
  29   5   8      701.77      530.24     96.46 o
  30   5   8     3235.56     3879.11    293.50 o
  31   5   8      451.62      785.97    149.88 o
  32   5   8     1329.05      920.69    267.18 o
  33   5   8       35.58      258.08    153.84 o
 -32   6   8        4.79       23.46     90.93 o
 -31   6   8      370.97      552.27    164.75 o
 -30   6   8      129.51       57.38    133.73 o
 -29   6   8      225.97      -66.18    182.29 o
 -28   6   8       87.61      -15.94     92.70 o
 -27   6   8      179.72      250.28    119.39 o
 -26   6   8        1.79        2.15     60.33 o
 -25   6   8     1334.39     1676.70    157.28 o
 -24   6   8      841.53      839.13     98.32 o
 -23   6   8      184.68      188.78     70.70 o
 -22   6   8      288.75      427.57     91.16 o
 -21   6   8     9119.07    10464.97    772.84 o
 -20   6   8      517.52      483.67     76.45 o
 -19   6   8      228.00      269.41     79.38 o
 -18   6   8      261.74      365.95     91.98 o
 -17   6   8     5846.43     6040.50    300.83 o
 -16   6   8     2876.05     3043.33    199.43 o
 -15   6   8      324.74      449.62     98.54 o
 -14   6   8     5197.73     5158.88    237.47 o
 -13   6   8     6549.52     6391.59    333.28 o
 -12   6   8    15333.82    15424.04    528.50 o
 -11   6   8      303.14      269.16     60.09 o
 -10   6   8     3594.61     2942.54    176.99 o
  -9   6   8        9.30        6.00     44.67 o
  -8   6   8     8951.93     9127.57    326.64 o
  -7   6   8     2382.23     2383.56    111.18 o
  -6   6   8     1186.08     1120.76     92.24 o
  -5   6   8      523.63      380.86     68.67 o
  -4   6   8       82.71       62.69     75.34 o
  -3   6   8     2332.97     2234.90    110.14 o
  -2   6   8      207.05      289.47     47.15 o
  -1   6   8     1535.96     1396.37    114.97 o
   0   6   8      662.03      438.33     51.68 o
   1   6   8       25.41      105.11     42.06 o
   2   6   8      619.22      485.12     58.60 o
   3   6   8     1262.88     1388.09     81.85 o
   4   6   8      880.30      828.30     71.28 o
   5   6   8       21.36        8.96     54.40 o
   6   6   8       73.39      121.23     41.88 o
   7   6   8      887.52      938.25     68.51 o
   8   6   8       55.85       93.43     31.84 o
   9   6   8       19.96      -39.18     26.12 o
  10   6   8      147.00      152.18     32.70 o
  11   6   8      969.17      957.12     61.67 o
  12   6   8        1.39       82.21     44.09 o
  13   6   8    15028.74    14573.61    481.93 o
  14   6   8       61.46       55.00     60.83 o
  15   6   8     2858.84     2866.91    167.35 o
  16   6   8     3836.23     3833.48    184.61 o
  17   6   8      316.29      461.30     63.28 o
  18   6   8      745.24      474.24     72.23 o
  19   6   8      923.94      948.78     81.70 o
  20   6   8      395.39      322.18     98.35 o
  21   6   8     1218.74     1540.17    110.73 o
  22   6   8     2848.09     3489.65    195.48 o
  23   6   8     2608.91     2129.16    189.21 o
  24   6   8       99.22      331.58    114.29 o
  25   6   8     1095.53     1056.69    105.70 o
  26   6   8     1965.20     2040.73    241.24 o
  27   6   8       39.14      102.66    102.88 o
  28   6   8      185.89      221.75    126.19 o
  29   6   8     3503.00     3691.31    217.80 o
  30   6   8      649.72      726.85    128.56 o
  31   6   8      295.34      285.39    100.45 o
 -30   7   8     3363.75     3825.21    312.39 o
 -29   7   8       37.90      287.37    141.16 o
 -28   7   8     6521.01     8082.21    667.11 o
 -27   7   8     4001.58     4627.63    404.18 o
 -26   7   8      182.07      289.56    124.54 o
 -25   7   8     1605.70     1647.60    142.34 o
 -24   7   8     4621.29     4288.43    275.68 o
 -23   7   8     3654.95     4134.12    229.30 o
 -22   7   8      501.47      503.01     98.73 o
 -21   7   8     7837.18     7725.81    325.99 o
 -20   7   8     5689.28     4594.82    343.32 o
 -19   7   8     2372.55     2041.77    146.94 o
 -18   7   8     6680.41     6670.84    392.01 o
 -17   7   8     6664.98     6374.69    303.16 o
 -16   7   8     5786.32     5521.17    327.31 o
 -15   7   8     1813.28     1492.42    175.98 o
 -14   7   8     6171.41     6294.84    407.45 o
 -13   7   8     2831.91     2792.36    208.85 o
 -12   7   8    12378.25    11721.59    633.78 o
 -11   7   8      126.25      115.70     51.14 o
 -10   7   8     1671.46     2129.20    164.26 o
  -9   7   8     2515.77     2441.39    153.79 o
  -8   7   8    11107.38    11665.89    528.03 o
  -7   7   8        3.49      193.53    126.76 o
  -6   7   8     6265.91     6414.46    424.66 o
  -5   7   8      100.35      -61.15     51.99 o
  -4   7   8    29538.99    31357.02   1064.10 o
  -3   7   8     4172.01     3540.83    182.75 o
  -2   7   8     2898.07     2983.28    136.42 o
  -1   7   8      898.97      938.09     69.98 o
   0   7   8    25129.78    25814.42    872.28 o
   1   7   8      369.69      556.65     58.91 o
   2   7   8     4929.56     4727.30    155.61 o
   3   7   8     3862.78     4089.33    168.75 o
   4   7   8    28249.62    27455.00    804.08 o
   5   7   8     1770.73     1927.18    122.69 o
   6   7   8     4075.74     3552.36    169.48 o
   7   7   8     8554.77     9065.65    274.09 o
   8   7   8     3786.45     4131.99    152.55 o
   9   7   8      300.56      308.75     51.09 o
  10   7   8      936.74      872.31     65.86 o
  11   7   8     6776.28     5193.80    244.18 o
  12   7   8     5123.53     4804.09    202.52 o
  13   7   8     2357.40     1751.00    187.88 o
  14   7   8     9149.51     8905.70    376.77 o
  15   7   8     5129.58     4796.64    229.40 o
  16   7   8     2643.10     3039.96    156.56 o
  17   7   8     1521.12     1749.06    111.18 o
  18   7   8     5619.46     6021.66    254.71 o
  19   7   8     2378.24     2950.70    221.01 o
  20   7   8     5617.56     6239.21    345.45 o
  21   7   8     2869.00     3039.95    186.98 o
  22   7   8     2234.71     2378.30    156.64 o
  23   7   8     2095.12     2766.87    209.51 o
  24   7   8      303.97      601.55    118.15 o
  25   7   8     2851.69     3179.53    223.02 o
  26   7   8     6029.31     5458.52    307.27 o
  27   7   8       24.40       -7.74     93.46 o
  28   7   8     2631.01     2436.29    300.63 o
  29   7   8      147.69      376.48    139.87 o
  30   7   8     5454.36     4636.78    388.27 o
 -28   8   8     1747.68     1304.47    198.58 o
 -27   8   8     4996.88     4714.57    553.93 o
 -26   8   8      619.52      753.05    180.84 o
 -25   8   8     3152.27     3207.06    349.74 o
 -24   8   8      276.59       21.01     68.65 o
 -23   8   8     8591.80     9567.94    450.76 o
 -22   8   8        1.27       60.56     97.68 o
 -21   8   8     2528.80     2632.38    190.92 o
 -20   8   8      566.57      228.46    159.43 o
 -19   8   8     1343.33     1025.46    122.41 o
 -18   8   8     2258.07     2291.61    169.68 o
 -17   8   8     2007.23     2205.83    167.65 o
 -16   8   8      151.45      180.31     91.29 o
 -15   8   8      933.53      746.42     95.96 o
 -14   8   8      646.62      737.10    104.99 o
 -13   8   8     3971.13     4628.61    353.21 o
 -12   8   8      472.51      206.32     88.41 o
 -11   8   8       65.14       44.84     69.97 o
 -10   8   8     4304.26     3832.03    186.64 o
  -9   8   8     5897.96     6141.67    259.92 o
  -8   8   8     1226.88      976.63    171.82 o
  -7   8   8      103.75      310.23    113.54 o
  -6   8   8      642.76      604.52     96.06 o
  -5   8   8     1241.17     1309.50    107.09 o
  -4   8   8    12421.87    12208.21    448.20 o
  -3   8   8     7782.97     7328.26    463.43 o
  -2   8   8      867.51      867.47     87.40 o
  -1   8   8     1690.03     1854.96    134.93 o
   0   8   8     3677.82     3801.61    238.61 o
   1   8   8     1716.86     1862.87    114.41 o
   2   8   8      917.10      895.83     71.15 o
   3   8   8     2606.02     2412.55    117.08 o
   4   8   8     4016.35     4124.77    206.02 o
   5   8   8      858.40     1171.30     84.31 o
   6   8   8     5767.96     5600.20    232.36 o
   7   8   8     6407.33     6661.46    232.45 o
   8   8   8      221.07      117.10     74.15 o
   9   8   8      815.31      972.95     68.54 o
  10   8   8     1231.11     1202.98     75.32 o
  11   8   8     4563.30     4421.92    179.90 o
  12   8   8        0.81      148.01     60.38 o
  13   8   8      484.11      318.11    106.50 o
  14   8   8      601.57      478.21     74.47 o
  15   8   8     1715.06     1785.17    135.35 o
  16   8   8     3217.33     3675.65    214.90 o
  17   8   8       96.08       31.79     93.62 o
  18   8   8      102.52      245.95     84.92 o
  19   8   8        1.23       26.40     62.46 o
  20   8   8     8462.40     8480.34    374.53 o
  21   8   8     1305.51     1751.98    133.79 o
  22   8   8      663.73      176.09     92.15 o
  23   8   8     1098.33     1223.40    143.53 o
  24   8   8      629.18      511.69    107.81 o
  25   8   8     1277.86     1201.65    156.10 o
  26   8   8       79.06      -79.54     72.82 o
  27   8   8     1094.64     1213.14    211.88 o
  28   8   8      633.03      707.07    145.74 o
 -25   9   8     4240.73     4379.87    311.12 o
 -24   9   8      486.16      272.87    172.51 o
 -23   9   8     7986.77     8792.87    410.77 o
 -22   9   8       75.70      125.40     73.31 o
 -21   9   8     1205.91     1634.89    174.84 o
 -20   9   8     4637.55     4900.22    307.32 o
 -19   9   8    10359.49    11838.28    531.73 o
 -18   9   8       68.88       73.32     76.66 o
 -17   9   8      335.52      349.19     99.74 o
 -16   9   8     1249.10     1588.51    165.84 o
 -15   9   8    17208.89    18522.46   1145.37 o
 -14   9   8       11.54      -94.02     68.25 o
 -13   9   8      981.43     1128.46    150.28 o
 -12   9   8      779.34      791.78     86.11 o
 -11   9   8    14477.00    14874.96    618.77 o
 -10   9   8     1891.38     1301.57    140.93 o
  -9   9   8     2457.67     2595.32    188.79 o
  -8   9   8      202.60      326.23     94.45 o
  -7   9   8    18954.48    20446.81   1104.69 o
  -6   9   8     5471.52     5711.37    513.45 o
  -5   9   8     7453.87     7402.74    347.62 o
  -4   9   8      715.47      708.62     99.87 o
  -3   9   8     6148.14     6516.54    408.22 o
  -2   9   8     7442.54     7314.27    503.96 o
  -1   9   8     6241.72     5885.59    249.81 o
   0   9   8      284.88      452.89    109.69 o
   1   9   8     8262.73     8761.36    353.67 o
   2   9   8     2268.34     2188.06    195.19 o
   3   9   8    12152.34    10957.70    364.45 o
   4   9   8     3692.04     3637.15    170.62 o
   5   9   8    11739.33    12731.67    453.78 o
   6   9   8     4793.88     4630.38    219.67 o
   7   9   8    12599.56    12484.20    436.12 o
   8   9   8      206.72      162.20     47.51 o
   9   9   8     2412.38     2937.34    158.86 o
  10   9   8     3212.49     2585.16    218.97 o
  11   9   8    13130.87    13820.14    490.71 o
  12   9   8       21.33      -75.16     58.14 o
  13   9   8     2965.49     3171.13    200.41 o
  14   9   8       73.04       41.45     95.27 o
  15   9   8     6914.71     7579.68    422.45 o
  16   9   8      661.98      586.48     91.74 o
  17   9   8      464.22      675.26     94.78 o
  18   9   8     1528.82     1412.53    118.23 o
  19   9   8     6908.56     7121.70    329.09 o
  20   9   8      529.66      570.00     93.44 o
  21   9   8      111.81      201.99     72.39 o
  22   9   8      871.21      746.18    124.30 o
  23   9   8     9662.88     8956.24    459.99 o
  24   9   8       56.08      -55.66    142.10 o
  25   9   8      177.71      343.19    158.85 o
 -22  10   8      331.48      682.30    137.35 o
 -21  10   8      710.61      781.39    125.74 o
 -20  10   8     2195.69     2101.81    154.89 o
 -19  10   8     1223.33     1304.46    207.05 o
 -18  10   8       42.52      -87.42     77.02 o
 -17  10   8     1117.98     1409.34    143.43 o
 -16  10   8     6051.59     7058.92    369.72 o
 -15  10   8     3502.35     3713.88    248.33 o
 -14  10   8      231.81      127.45     92.28 o
 -13  10   8     3268.82     3330.63    340.69 o
 -12  10   8     3528.89     4159.08    293.53 o
 -11  10   8     1033.92     1081.19    114.30 o
 -10  10   8     1782.95     1852.44    143.96 o
  -9  10   8     8818.54     9443.95    397.86 o
  -8  10   8     2181.75     2585.72    159.41 o
  -7  10   8       26.90       83.49     72.27 o
  -6  10   8    12656.37    12204.79    615.45 o
  -5  10   8     6011.93     5823.89    261.95 o
  -4  10   8     2950.87     2892.81    269.44 o
  -3  10   8       91.91       15.98     90.21 o
  -2  10   8    10629.40    11494.44    453.44 o
  -1  10   8     3433.22     3392.49    183.82 o
   0  10   8      822.76      795.59    107.72 o
   1  10   8       14.99      -36.02     50.92 o
   2  10   8    12736.01    13403.64    562.37 o
   3  10   8     3707.83     3367.12    177.12 o
   4  10   8     1277.26     1103.61    116.68 o
   5  10   8      571.74      660.81     80.73 o
   6  10   8    10012.06     9702.29    443.89 o
   7  10   8        6.78       -0.64     75.89 o
   8  10   8       57.22      148.77    105.23 o
   9  10   8      564.88      304.05     86.75 o
  10  10   8    10469.27    10765.93    424.58 o
  11  10   8      530.13      401.63     86.51 o
  12  10   8      508.18      312.39     88.74 o
  13  10   8        6.55       16.56     79.59 o
  14  10   8     5678.58     5900.69    348.82 o
  15  10   8      312.36      327.40    144.25 o
  16  10   8       24.72      134.46     82.41 o
  17  10   8       51.93      -43.81     85.20 o
  18  10   8     4496.07     4445.86    239.96 o
  19  10   8     1955.22     1766.74    150.24 o
  20  10   8      162.14      297.57     88.91 o
  21  10   8     1033.11     1498.74    176.94 o
 -17  11   8     1275.21      899.56    136.62 o
 -16  11   8     4527.66     5183.39    432.24 o
 -15  11   8      429.93      235.15    113.33 o
 -14  11   8     2233.87     2269.00    193.56 o
 -13  11   8      363.83      339.97    105.08 o
 -12  11   8     2082.68     2485.28    220.66 o
 -11  11   8      191.70      324.45    106.71 o
 -10  11   8      641.93      585.34    187.98 o
  -9  11   8      604.04      792.10    173.94 o
  -8  11   8     2528.99     1875.66    133.28 o
  -7  11   8      165.20      176.83     70.56 o
  -6  11   8        7.93       48.59     69.19 o
  -5  11   8       95.27      -53.72     57.98 o
  -4  11   8     9532.63    10072.66    528.16 o
  -3  11   8     1436.39     1086.32    122.34 o
  -2  11   8     1566.28     1767.46    119.06 o
  -1  11   8     1751.48     2022.69    173.68 o
   0  11   8     9629.72     9932.15    439.83 o
   1  11   8     1089.40     1048.08     95.99 o
   2  11   8     3423.04     3686.70    256.15 o
   3  11   8     3444.20     2945.89    232.82 o
   4  11   8     7447.01     8031.47    388.66 o
   5  11   8      267.24      270.88     90.83 o
   6  11   8        5.45      -17.53    100.08 o
   7  11   8        4.45        3.47     85.12 o
   8  11   8    12636.64    11781.98    578.47 o
   9  11   8        4.02      -52.63    139.95 o
  10  11   8        5.16      291.79    110.94 o
  11  11   8      192.86      701.00    125.36 o
  12  11   8    10677.59    12463.15   1766.94 o
  13  11   8      276.04     -123.69    106.96 o
  14  11   8     2274.91     1869.22    264.22 o
  15  11   8     1085.47     1294.30    190.35 o
  16  11   8     6998.50     7692.51    398.42 o
  17  11   8      203.35      -59.89     82.26 o
 -11  12   8      107.23      172.45    107.62 o
 -10  12   8       64.01      230.42    140.42 o
  -9  12   8     3617.54     4108.50    328.13 o
  -8  12   8     2366.62     2901.44    236.18 o
  -7  12   8        8.87      -99.44    110.24 o
  -6  12   8      103.67       94.02     67.05 o
  -5  12   8     3282.77     3641.17    209.47 o
  -4  12   8      628.81      708.41    102.44 o
  -3  12   8     3700.40     3241.12    182.23 o
  -2  12   8       12.34      136.19    168.84 o
  -1  12   8     4423.89     5306.41    372.09 o
   0  12   8      714.06      732.69     97.41 o
   1  12   8     4478.64     4276.94    234.10 o
   2  12   8       48.60       63.81     97.94 o
   3  12   8     1576.09     2042.40    216.20 o
   4  12   8       90.55       24.12    260.35 o
   5  12   8     5208.28     5139.19    379.34 o
   6  12   8       31.48       50.49    102.77 o
   7  12   8     1659.88     1784.53    202.14 o
   8  12   8      472.68      127.99    112.61 o
   9  12   8     3203.86     3426.27    245.20 o
  10  12   8      914.46      657.00    132.05 o
 -36   1   9       94.63       83.85    112.65 o
 -35   1   9     2960.93     3269.87    398.04 o
 -34   1   9     1253.03     1189.61    178.55 o
 -33   1   9      282.85       19.41     91.97 o
 -32   1   9     1453.90     1192.73    194.81 o
 -31   1   9     2697.27     3166.66    314.58 o
 -30   1   9     9169.56     9577.22    448.05 o
 -29   1   9      149.70      315.46    108.67 o
 -28   1   9     9884.74     9227.79    405.22 o
 -27   1   9    10424.93    10800.30    410.82 o
 -26   1   9     8701.71     9278.68    285.01 o
 -25   1   9      320.89      414.11     51.31 o
 -24   1   9    13706.07    14769.59    423.52 o
 -23   1   9     3099.96     2971.82    124.55 o
 -22   1   9     9676.98    10084.77    278.22 o
 -21   1   9     1283.24     1038.53     67.72 o
 -20   1   9    11208.76    11512.83    300.43 o
 -19   1   9    44969.19    43947.51   1024.88 o
 -18   1   9      774.62      505.90     62.34 o
 -17   1   9     4732.07     4278.67    167.74 o
 -16   1   9    16313.91    16343.44    439.92 o
 -15   1   9    17205.89    16669.86    399.37 o
 -14   1   9      994.16     1045.83     60.28 o
 -13   1   9     1012.20      755.37     56.75 o
 -12   1   9    19991.91    19819.60    499.29 o
 -11   1   9    15470.74    15341.47    360.48 o
 -10   1   9     2201.63     2748.48    116.05 o
  -9   1   9      278.94      283.08     30.15 o
  -8   1   9     8702.04     8381.88    228.47 o
  -7   1   9    27427.27    29612.54    738.23 o
  -6   1   9      129.46      139.85     25.22 o
  -5   1   9    22067.29    23454.12    660.05 o
  -4   1   9     1277.01     1194.40     71.06 o
  -3   1   9    25364.67    25816.58   1312.37 o
  -2   1   9      875.13      928.96     69.14 o
  -1   1   9     4668.15     4523.00    134.54 o
   0   1   9     5963.69     5385.02    174.21 o
   1   1   9    11258.47    10649.52    324.61 o
   2   1   9     6040.85     6148.34    193.39 o
   3   1   9       80.32      136.08     29.77 o
   4   1   9    10940.55    10397.34    314.40 o
   5   1   9      164.47      109.60     44.61 o
   6   1   9    11754.58    13037.43    355.20 o
   7   1   9    13678.35    13665.60    446.12 o
   8   1   9    23670.33    23466.37    624.06 o
   9   1   9      552.23      404.88     41.17 o
  10   1   9     4539.62     4611.76    145.81 o
  11   1   9      917.44      586.80     47.56 o
  12   1   9    21622.48    21349.41    556.97 o
  13   1   9     1359.87     1319.06     58.79 o
  14   1   9     6015.17     5672.98    171.18 o
  15   1   9    29022.93    28733.09    863.44 o
  16   1   9     3519.60     3541.15    171.54 o
  17   1   9     4722.16     4928.87    152.32 o
  18   1   9    41245.21    41355.29   1203.63 o
  19   1   9     1734.70     1693.96     83.72 o
  20   1   9     6575.99     6340.99    216.22 o
  21   1   9      367.19      339.59     61.94 o
  22   1   9    10272.24    10057.44    340.86 o
  23   1   9    10964.57    11342.50    387.08 o
  24   1   9      730.88      829.95     77.21 o
  25   1   9      256.73      237.95     67.34 o
  26   1   9     4683.16     4793.12    207.00 o
  27   1   9     6763.13     7396.96    536.88 o
  28   1   9      801.30      975.43    109.85 o
  29   1   9      363.22      147.96     78.31 o
  30   1   9      149.70      299.31     96.71 o
  31   1   9     4353.75     4646.22    263.20 o
  32   1   9      292.96      425.97    116.90 o
  33   1   9       85.45       11.18     62.43 o
  34   1   9      564.20      538.46    173.42 o
  35   1   9     7084.48     7864.02    450.16 o
 -36   2   9       11.94      159.87    153.84 o
 -35   2   9       16.97      -84.12    128.93 o
 -34   2   9      944.85      677.77    138.89 o
 -33   2   9     5495.65     3558.14    317.26 o
 -32   2   9      928.21      997.55    121.56 o
 -31   2   9      540.70      652.08    103.66 o
 -30   2   9     3512.50     3191.53    195.54 o
 -29   2   9      657.54      438.13    111.67 o
 -28   2   9     1219.18     1291.38    113.80 o
 -27   2   9     1134.61     1084.51    104.70 o
 -26   2   9      907.87     1007.87     96.16 o
 -25   2   9      127.00      350.03     63.02 o
 -24   2   9     2213.25     1983.08    141.74 o
 -23   2   9      694.43      627.98     69.23 o
 -22   2   9      256.04       67.49     42.11 o
 -21   2   9     1720.22     1361.75     85.59 o
 -20   2   9     5245.88     4780.34    173.59 o
 -19   2   9       90.67       70.71     31.78 o
 -18   2   9     4291.88     4177.58    124.37 o
 -17   2   9      525.10      521.75     48.24 o
 -16   2   9      891.98     1081.07     79.21 o
 -15   2   9      965.22      873.66     47.95 o
 -14   2   9     6894.14     6600.56    182.59 o
 -13   2   9     3590.87     3556.92    131.84 o
 -12   2   9     1998.62     1801.78     71.15 o
 -11   2   9     3048.53     2942.21     91.21 o
 -10   2   9       31.21       22.57     19.34 o
  -9   2   9     5704.74     5365.12    161.51 o
  -8   2   9     1297.21     1269.06     65.93 o
  -7   2   9    14088.28    13373.89    353.59 o
  -6   2   9     6261.89     7194.49    188.03 o
  -5   2   9     4082.36     3774.05    115.38 o
  -4   2   9     5578.94     5596.61    162.02 o
  -3   2   9    15250.77    14978.60    407.82 o
  -2   2   9     3718.78     3654.30    123.17 o
  -1   2   9     2939.91     2915.26     97.47 o
   0   2   9    14439.67    13827.25    408.98 o
   1   2   9    43900.68    44837.38   1187.26 o
   2   2   9     2324.11     2121.89    103.47 o
   3   2   9      127.00      216.99     26.52 o
   4   2   9    13765.15    14555.17    426.49 o
   5   2   9    17809.77    18523.46    559.07 o
   6   2   9    15173.09    14783.80    492.74 o
   7   2   9     2550.68     2545.14    113.02 o
   8   2   9     8947.87     9268.50    277.82 o
   9   2   9    19900.10    21651.68    625.80 o
  10   2   9     1263.92      779.05    127.22 o
  11   2   9     2364.93     2295.02    121.80 o
  12   2   9      137.76      123.98     36.30 o
  13   2   9       64.40      115.54     21.71 o
  14   2   9     1970.40     1663.50    123.38 o
  15   2   9    11754.64    11521.64    328.06 o
  16   2   9      720.01      619.36     56.37 o
  17   2   9      334.10      245.40     43.75 o
  18   2   9     2548.99     2425.48    125.09 o
  19   2   9       25.29       75.19     44.92 o
  20   2   9     1955.45     1841.41    117.30 o
  21   2   9       17.07      127.75     47.97 o
  22   2   9      159.22      170.35     49.83 o
  23   2   9     1943.76     1768.09    124.76 o
  24   2   9      245.49      334.86     71.78 o
  25   2   9      133.12      158.58     91.04 o
  26   2   9      718.38      551.36     82.94 o
  27   2   9      747.43      728.97    144.89 o
  28   2   9       72.40       69.50     57.28 o
  29   2   9     1588.27     1551.24    279.25 o
  30   2   9      687.63      891.45     98.76 o
  31   2   9     1554.12     1777.93    129.07 o
  32   2   9      361.10      508.81     99.59 o
  33   2   9       89.06      298.81    104.92 o
  34   2   9     1080.65      974.31    142.09 o
  35   2   9     1817.71     1811.17    188.20 o
 -35   3   9     4552.65     3390.91    324.01 o
 -34   3   9        5.54       66.91    132.45 o
 -33   3   9      235.56      568.65    133.70 o
 -32   3   9      274.43       19.02     76.29 o
 -31   3   9     4493.36     4333.57    586.72 o
 -30   3   9      570.67      613.78    128.96 o
 -29   3   9      491.78      528.49     80.08 o
 -28   3   9       17.00      -29.41     44.09 o
 -27   3   9     7895.17     8610.57    298.60 o
 -26   3   9     3562.16     3748.19    188.20 o
 -25   3   9      695.25      504.40     69.50 o
 -24   3   9      117.68      180.18     52.16 o
 -23   3   9     9032.49     8774.32    335.40 o
 -22   3   9     6554.93     6444.57    245.38 o
 -21   3   9    16185.19    15189.63    474.70 o
 -20   3   9     6497.08     5993.93    259.44 o
 -19   3   9    20730.67    18883.91    535.98 o
 -18   3   9     3287.16     3114.75    139.43 o
 -17   3   9     1887.35     1759.42     81.70 o
 -16   3   9       33.69       26.14     29.14 o
 -15   3   9    13335.89    12255.32    517.74 o
 -14   3   9    17093.10    17487.59    585.58 o
 -13   3   9     5146.27     4684.34    235.61 o
 -12   3   9     1468.19     1206.33     81.06 o
 -11   3   9     5407.52     4501.29    260.89 o
 -10   3   9    55618.73    57230.43   1670.47 o
  -9   3   9     8828.90     8736.75    284.97 o
  -8   3   9     4552.08     4880.91    172.17 o
  -7   3   9    10921.41    11086.05    393.04 o
  -6   3   9    51353.86    52855.14   1700.33 o
  -5   3   9    14271.36    13251.35    439.19 o
  -4   3   9    12963.28    13956.21    410.10 o
  -3   3   9     3106.79     2976.18    112.05 o
  -2   3   9     5540.41     5005.40    170.42 o
  -1   3   9    31021.71    31319.36    904.01 o
   0   3   9     8532.08     8957.23    271.69 o
   1   3   9      897.03      628.01     54.11 o
   2   3   9    23175.27    24277.58    742.98 o
   3   3   9    13846.09    13950.31    433.21 o
   4   3   9    21571.57    21887.93    625.04 o
   5   3   9     2032.91     2239.43    180.47 o
   6   3   9      533.92      725.82     68.70 o
   7   3   9    10263.69     8673.84    306.43 o
   8   3   9    18700.79    18831.29    654.24 o
   9   3   9     3280.53     3322.24    119.65 o
  10   3   9     4535.79     4142.54    200.70 o
  11   3   9    15878.64    15410.06    450.35 o
  12   3   9     3056.15     2608.98    112.28 o
  13   3   9     2490.43     2539.72    152.83 o
  14   3   9     1050.95     1077.70     57.46 o
  15   3   9    20154.43    20065.31    508.65 o
  16   3   9     1035.15     1244.48     68.98 o
  17   3   9     1522.24     1366.41     83.48 o
  18   3   9      601.82      397.80     57.68 o
  19   3   9      309.82      394.63     51.30 o
  20   3   9     9095.58     9218.03    383.62 o
  21   3   9     6847.58     6504.65    238.22 o
  22   3   9       54.96      114.66     39.76 o
  23   3   9      163.32      345.68    109.47 o
  24   3   9     8084.82     7581.07    322.47 o
  25   3   9     1714.19     1868.74    141.28 o
  26   3   9       32.89       37.46     56.41 o
  27   3   9      489.73      222.29     57.68 o
  28   3   9     7039.26     6987.13    633.42 o
  29   3   9      428.87      468.90     93.36 o
  30   3   9      242.52      428.17     92.21 o
  31   3   9      619.97      928.49    150.01 o
  32   3   9     3436.99     3712.75    401.67 o
  33   3   9      646.05      978.82    177.76 o
  34   3   9       54.68       73.91    110.65 o
 -34   4   9     1826.76      947.65    247.61 o
 -33   4   9        0.73       95.98    153.16 o
 -32   4   9     6197.00     5747.25    484.14 o
 -31   4   9     2525.17     2574.51    251.77 o
 -30   4   9     3829.21     3837.59    286.78 o
 -29   4   9      476.22      406.32    123.10 o
 -28   4   9     4754.98     4038.48    236.71 o
 -27   4   9    12592.78    12112.10    499.40 o
 -26   4   9     9649.65    10323.86    436.76 o
 -25   4   9      454.13      319.98     94.30 o
 -24   4   9      716.27      899.32     92.92 o
 -23   4   9     7300.46     7297.54    306.28 o
 -22   4   9    15228.42    15087.51    552.05 o
 -21   4   9      459.90      373.93     68.70 o
 -20   4   9      380.19      272.52     74.77 o
 -19   4   9     2991.47     2502.94    274.01 o
 -18   4   9    32349.80    34334.55   1316.72 o
 -17   4   9     3080.24     3493.58    235.15 o
 -16   4   9     5136.56     4897.83    218.80 o
 -15   4   9     4824.59     4472.57    242.39 o
 -14   4   9    24078.64    24032.29    833.20 o
 -13   4   9      586.67      709.05     75.47 o
 -12   4   9    11855.48    12040.98    387.99 o
 -11   4   9      512.36      841.52     79.68 o
 -10   4   9    13836.83    13999.85    477.06 o
  -9   4   9     6382.46     6220.41    215.98 o
  -8   4   9    17513.41    16798.70    501.48 o
  -7   4   9     1660.80     1718.83    143.51 o
  -6   4   9    15932.98    15802.45    613.83 o
  -5   4   9    24848.12    25058.90    930.27 o
  -4   4   9    10533.41    10370.96    314.10 o
  -3   4   9     1429.45     1465.26     62.92 o
  -2   4   9    20958.84    21740.12    598.94 o
  -1   4   9    16594.81    17441.44    539.21 o
   0   4   9    10176.11     9590.14    377.71 o
   1   4   9     2093.37     1878.78     87.72 o
   2   4   9     4793.15     4037.71    322.29 o
   3   4   9    24076.48    24779.11    734.50 o
   4   4   9     8878.26     9130.96    389.44 o
   5   4   9     1750.25     2018.81     98.61 o
   6   4   9    22258.37    23758.09    699.00 o
   7   4   9    20225.87    19831.13    628.97 o
   8   4   9    10230.59    10953.00    383.41 o
   9   4   9     1333.35     1447.76     79.62 o
  10   4   9     4468.52     4304.36    183.52 o
  11   4   9    42017.26    40983.59   1173.82 o
  12   4   9     3995.37     4325.03    189.66 o
  13   4   9      304.52      227.20     41.19 o
  14   4   9     6360.52     6799.82    227.53 o
  15   4   9    18957.38    18666.75    504.28 o
  16   4   9     9081.33    10019.24    301.61 o
  17   4   9     2283.72     2479.86    106.68 o
  18   4   9     1730.85     1907.13     97.68 o
  19   4   9     3832.13     3679.06    175.06 o
  20   4   9     3540.51     3161.79    133.08 o
  21   4   9     5449.93     5899.74    247.94 o
  22   4   9     2308.05     2088.41    144.03 o
  23   4   9     3934.73     3529.62    175.91 o
  24   4   9    11355.93    11904.70    623.33 o
  25   4   9     2772.78     3164.32    174.88 o
  26   4   9     2628.82     1997.54    199.15 o
  27   4   9     1537.41     1354.33    181.00 o
  28   4   9     9210.94    10278.61    432.26 o
  29   4   9     7565.36     8424.63    411.52 o
  30   4   9     3077.20     2844.73    277.38 o
  31   4   9      205.86      101.89    118.19 o
  32   4   9     4160.67     3219.93    285.16 o
  33   4   9     1630.83     1390.66    187.14 o
 -33   5   9     6970.55     6787.19    435.28 o
 -32   5   9     3299.90     3837.58    355.85 o
 -31   5   9       31.43       73.71     97.73 o
 -30   5   9      388.70      550.21    134.34 o
 -29   5   9     4617.31     4464.42    407.95 o
 -28   5   9     4722.08     4647.04    247.01 o
 -27   5   9       78.71      190.26    133.36 o
 -26   5   9     1501.97     1491.94    141.22 o
 -25   5   9     1808.13     1722.69    159.89 o
 -24   5   9     8884.37     9447.34    528.40 o
 -23   5   9      288.48      263.69    121.84 o
 -22   5   9        9.62      212.88     84.83 o
 -21   5   9     3242.65     2663.43    242.39 o
 -20   5   9    10613.39    11054.96    476.94 o
 -19   5   9     4455.13     5873.19    362.65 o
 -18   5   9     1017.45      872.38    104.81 o
 -17   5   9     1147.73      855.59     84.18 o
 -16   5   9    15994.41    15591.80    657.00 o
 -15   5   9       25.46      103.05     63.88 o
 -14   5   9     9342.18     9564.09    640.64 o
 -13   5   9      360.68      372.56     80.73 o
 -12   5   9    30616.00    31872.26   1034.36 o
 -11   5   9     6329.72     6565.45    223.05 o
 -10   5   9       45.53       82.47     48.89 o
  -9   5   9     1831.49     1761.60    107.22 o
  -8   5   9    24887.91    23156.31    804.22 o
  -7   5   9        8.36       55.51     48.17 o
  -6   5   9     8566.64     8292.79    291.29 o
  -5   5   9     4411.26     4181.13    173.42 o
  -4   5   9    13864.53    13691.18    426.04 o
  -3   5   9     2016.67     2026.71     85.32 o
  -2   5   9    14082.78    14400.36    494.94 o
  -1   5   9     7005.87     6684.57    251.43 o
   0   5   9     6298.65     6087.74    293.01 o
   1   5   9    10117.46     9586.86    422.78 o
   2   5   9    30282.21    31107.13    896.83 o
   3   5   9     3759.49     3398.13    135.86 o
   4   5   9     3490.59     3067.61    127.20 o
   5   5   9    15440.04    15959.59    474.09 o
   6   5   9    13470.83    13504.99    423.02 o
   7   5   9     3031.92     3345.92    143.94 o
   8   5   9     2314.56     2329.19    125.15 o
   9   5   9    11304.22    11019.97    453.97 o
  10   5   9     2691.50     2872.50    162.14 o
  11   5   9     1352.53     1356.20     80.68 o
  12   5   9      157.40      206.81     33.34 o
  13   5   9    14021.26    14198.23    374.56 o
  14   5   9     5267.64     5162.12    153.32 o
  15   5   9    22034.75    22263.19    636.65 o
  16   5   9       97.28      105.50     34.07 o
  17   5   9    13850.82    14154.08    434.82 o
  18   5   9     4305.91     4117.40    162.51 o
  19   5   9     3664.15     3750.88    192.04 o
  20   5   9      771.36      756.35     89.96 o
  21   5   9     5332.16     5427.24    261.36 o
  22   5   9     3255.73     3879.11    222.19 o
  23   5   9      615.59      617.74    105.39 o
  24   5   9       20.33       19.27     80.81 o
  25   5   9     1894.01     1701.08    147.42 o
  26   5   9     3395.47     4191.53    226.15 o
  27   5   9     4959.11     5248.76    253.64 o
  28   5   9      271.82      242.72     94.49 o
  29   5   9       58.12       83.94     71.26 o
  30   5   9     4345.13     4031.20    344.97 o
  31   5   9     1674.92     1871.96    219.62 o
  32   5   9      984.08     1578.58    196.66 o
 -31   6   9        0.85      362.10    178.89 o
 -30   6   9     1448.37      829.31    165.44 o
 -29   6   9    11009.63    12276.31    677.13 o
 -28   6   9      139.03      131.91    138.22 o
 -27   6   9       39.76       90.32     79.98 o
 -26   6   9     1844.57     1749.06    174.98 o
 -25   6   9    10433.65    10423.21    485.83 o
 -24   6   9      508.47      491.06    111.44 o
 -23   6   9     3634.07     3530.07    214.57 o
 -22   6   9     6297.22     6506.52    351.99 o
 -21   6   9     8609.14     9427.26    531.82 o
 -20   6   9     6708.62     6881.17    345.72 o
 -19   6   9     8451.05     8797.71    368.98 o
 -18   6   9     5711.37     6071.01    304.87 o
 -17   6   9     4844.09     4712.17    389.47 o
 -16   6   9     6069.70     6049.65    295.99 o
 -15   6   9    12385.27    12228.32    611.85 o
 -14   6   9     3410.50     3075.78    154.27 o
 -13   6   9     9418.01     9264.62    348.81 o
 -12   6   9    24285.37    23606.39    790.86 o
 -11   6   9    20806.79    20999.38    727.84 o
 -10   6   9      108.77      -20.92     54.47 o
  -9   6   9     7557.95     7365.45    318.23 o
  -8   6   9    11247.38    11074.17    575.51 o
  -7   6   9    31679.37    32539.01   1103.23 o
  -6   6   9     4007.49     3801.97    238.92 o
  -5   6   9      246.10      190.39     49.87 o
  -4   6   9    12959.69    12276.39    437.72 o
  -3   6   9    13662.63    13475.27    414.90 o
  -2   6   9    20385.65    21281.74    654.22 o
  -1   6   9     2966.39     2916.74    155.66 o
   0   6   9     6184.46     5833.32    209.03 o
   1   6   9    24495.52    23989.95    753.03 o
   2   6   9    10539.62    10456.44    347.95 o
   3   6   9     4590.71     4264.07    171.01 o
   4   6   9     9512.00     9987.10    325.66 o
   5   6   9    26443.73    26382.88    989.83 o
   6   6   9     8048.33     7968.73    345.04 o
   7   6   9     1357.06     1155.92     91.84 o
   8   6   9     2749.16     3263.65    164.62 o
   9   6   9    21841.96    21848.93    747.21 o
  10   6   9     3429.19     3469.99    166.80 o
  11   6   9       83.86       26.57     44.26 o
  12   6   9     1993.11     1904.48     96.86 o
  13   6   9     7237.06     7610.29    306.55 o
  14   6   9     5506.38     5358.43    179.24 o
  15   6   9     4196.92     4439.61    256.48 o
  16   6   9      353.30      346.44     61.27 o
  17   6   9     3702.77     3940.70    211.49 o
  18   6   9     7674.27     7133.39    301.22 o
  19   6   9     1422.06     1312.86    115.57 o
  20   6   9     3665.95     3484.53    163.50 o
  21   6   9     5516.35     6045.04    350.30 o
  22   6   9     6856.03     6404.75    720.44 o
  23   6   9     3751.51     2982.24    246.80 o
  24   6   9      384.42      485.75    122.35 o
  25   6   9      897.53      726.50    110.01 o
  26   6   9     3443.44     3617.84    230.73 o
  27   6   9     1657.30     1359.27    162.14 o
  28   6   9        1.18       -4.15    104.86 o
  29   6   9        3.46     -109.98     76.61 o
  30   6   9     5887.79     6590.52    301.53 o
  31   6   9     1752.12     1300.11    221.88 o
 -30   7   9      108.02      140.73    127.04 o
 -29   7   9      355.14      480.42    173.02 o
 -28   7   9     1010.09     1255.30    194.41 o
 -27   7   9      475.52      601.46    142.61 o
 -26   7   9     1513.88     1472.92    151.03 o
 -25   7   9      989.99     1329.67    135.14 o
 -24   7   9     1992.15     2043.72    151.63 o
 -23   7   9      271.06       59.63    110.11 o
 -22   7   9      538.27      428.10    106.93 o
 -21   7   9      970.85     1404.67    197.51 o
 -20   7   9     8491.21     8433.01    393.81 o
 -19   7   9      762.28      990.92    114.12 o
 -18   7   9     1007.91      794.51    109.60 o
 -17   7   9     7187.02     6408.89    300.02 o
 -16   7   9       10.62        4.55     53.52 o
 -15   7   9     1019.64      870.75    186.62 o
 -14   7   9       21.81      -73.75     62.30 o
 -13   7   9       69.38     -118.44     89.02 o
 -12   7   9      730.55      835.54    104.78 o
 -11   7   9      476.34      800.52    124.10 o
 -10   7   9     4342.58     3497.57    473.60 o
  -9   7   9    12170.85    12415.27    454.37 o
  -8   7   9        4.77       32.19     84.78 o
  -7   7   9      810.79      778.91    108.23 o
  -6   7   9     1684.00     1824.28    158.14 o
  -5   7   9    11559.61    11471.06    554.09 o
  -4   7   9     1106.75     1142.89     98.62 o
  -3   7   9     1314.60     1193.17     90.50 o
  -2   7   9     1748.36     2057.02    111.11 o
  -1   7   9    18251.81    17907.47    619.33 o
   0   7   9      241.12      271.54     68.78 o
   1   7   9      181.83      146.38     50.95 o
   2   7   9     8701.59     8976.15    296.38 o
   3   7   9     6669.95     7207.72    397.54 o
   4   7   9     3066.76     3050.38    161.12 o
   5   7   9      220.53      253.19     65.71 o
   6   7   9     2310.82     2432.19    178.31 o
   7   7   9     2661.84     2586.04    115.18 o
   8   7   9      430.96      450.96     57.15 o
   9   7   9     3259.46     3499.80    192.63 o
  10   7   9     8928.35     8876.38    267.97 o
  11   7   9     4987.92     5010.24    213.12 o
  12   7   9      111.72      125.08     38.58 o
  13   7   9     3328.27     3234.29    182.17 o
  14   7   9     6878.29     6693.10    269.49 o
  15   7   9     1485.78     1364.11    108.14 o
  16   7   9        8.56      223.68     96.06 o
  17   7   9     1553.15     1546.42    141.13 o
  18   7   9      887.35     1012.51    101.06 o
  19   7   9      296.07      361.01     68.85 o
  20   7   9      329.42      353.67     69.22 o
  21   7   9     1928.59     2046.42    126.85 o
  22   7   9     1340.48     1365.82    128.37 o
  23   7   9      403.39      489.25    170.46 o
  24   7   9     5811.07     5725.49    286.53 o
  25   7   9     3909.40     3153.13    254.26 o
  26   7   9      572.64      833.90    120.80 o
  27   7   9      740.58     1551.38    215.36 o
  28   7   9      191.79      164.56    109.32 o
  29   7   9     2695.62     2966.52    226.00 o
 -27   8   9     2008.18     1923.17    221.19 o
 -26   8   9     3868.18     4562.90    303.55 o
 -25   8   9     1920.61     1839.25    182.90 o
 -24   8   9      172.64      268.78    173.21 o
 -23   8   9     1147.82     1349.26    145.88 o
 -22   8   9     2402.33     2185.61    238.22 o
 -21   8   9      112.48       27.00     95.28 o
 -20   8   9      778.25      642.05    135.65 o
 -19   8   9      531.52      313.29     80.11 o
 -18   8   9     7968.16     8560.83    638.47 o
 -17   8   9        9.98      -59.17    153.84 o
 -16   8   9     2767.93     2339.90    214.02 o
 -15   8   9      303.92      421.60    118.97 o
 -14   8   9    11333.99    11083.00    490.48 o
 -13   8   9     3330.21     3347.55    198.64 o
 -12   8   9     1010.32     1136.66    159.66 o
 -11   8   9     1670.28     2070.03    180.24 o
 -10   8   9    19032.59    19095.10    783.46 o
  -9   8   9     4745.84     5069.01    282.20 o
  -8   8   9     1279.86      745.46    170.46 o
  -7   8   9      563.01      471.22    111.29 o
  -6   8   9    15225.58    12652.10   1131.76 o
  -5   8   9      696.14      721.50    139.34 o
  -4   8   9      111.54       77.24     74.47 o
  -3   8   9     2458.06     2343.91    154.77 o
  -2   8   9    15726.59    15717.64    597.92 o
  -1   8   9     4892.57     5000.18    221.76 o
   0   8   9      331.63      507.10     79.72 o
   1   8   9      955.90     1057.49     93.15 o
   2   8   9    16764.96    15978.53    758.41 o
   3   8   9     2496.11     2270.20    116.88 o
   4   8   9      648.02      609.38     62.05 o
   5   8   9      284.15      468.86     56.21 o
   6   8   9     1909.84     2286.41    136.99 o
   7   8   9    16789.25    16676.03    551.89 o
   8   8   9     3066.67     3220.05    150.05 o
   9   8   9     2761.61     2815.73    118.85 o
  10   8   9     4403.13     3990.12    239.43 o
  11   8   9     2898.33     3454.32    186.91 o
  12   8   9     3605.75     3384.21    167.27 o
  13   8   9      647.77      984.42     93.70 o
  14   8   9     4412.99     4329.74    211.53 o
  15   8   9     5087.93     4593.41    470.78 o
  16   8   9       53.50      141.25     58.96 o
  17   8   9     1586.17     1762.84    155.05 o
  18   8   9     2144.10     2221.43    165.75 o
  19   8   9     2008.03     1964.48    269.46 o
  20   8   9     2610.79     2888.60    180.00 o
  21   8   9     3278.81     3158.19    226.63 o
  22   8   9     2088.78     2365.24    186.28 o
  23   8   9      338.60      396.06    125.95 o
  24   8   9     1000.28     1221.37    127.69 o
  25   8   9      488.54      693.69    123.48 o
  26   8   9        5.94      -32.21     79.98 o
  27   8   9     1111.11      739.87    141.31 o
 -25   9   9      127.47      152.37    120.82 o
 -24   9   9        0.97       47.43     90.72 o
 -23   9   9     5214.64     5254.92    296.34 o
 -22   9   9       33.35      204.81    120.88 o
 -21   9   9      386.43      196.36    111.40 o
 -20   9   9      295.59      347.91    103.61 o
 -19   9   9     3013.11     3189.32    276.75 o
 -18   9   9     2459.28     2696.26    203.99 o
 -17   9   9     3455.30     3702.79    227.20 o
 -16   9   9        3.19      -28.05     79.90 o
 -15   9   9     1253.89     1067.30    167.52 o
 -14   9   9     3478.02     3393.96    253.79 o
 -13   9   9     3630.20     3984.59    214.15 o
 -12   9   9      936.44      960.74    120.67 o
 -11   9   9       53.92      322.89     74.76 o
 -10   9   9     1809.28     1280.78    169.43 o
  -9   9   9       12.27       33.97     53.33 o
  -8   9   9       62.82      302.91     76.32 o
  -7   9   9       28.70      180.05     62.02 o
  -6   9   9     2650.26     3160.88    219.77 o
  -5   9   9      140.98      239.25     68.78 o
  -4   9   9     1177.38      758.86    123.59 o
  -2   9   9     1869.89     1685.58    132.91 o
  -1   9   9      106.41      238.51     70.16 o
   0   9   9       53.69      -12.23     65.64 o
   1   9   9       25.66       52.26     55.66 o
   2   9   9      383.03      343.10    102.26 o
   3   9   9     1425.29      963.58    125.49 o
   4   9   9       76.91      193.52     66.14 o
   5   9   9     2055.92     1708.22    116.92 o
   6   9   9     1514.20     1648.80    151.43 o
   7   9   9      148.74      160.56     74.02 o
   8   9   9     1440.93     1230.55     92.51 o
   9   9   9      742.39      625.54     85.65 o
  10   9   9      531.65      374.04    132.45 o
  11   9   9     1316.70     1449.57    112.08 o
  12   9   9       11.68       78.80     75.03 o
  13   9   9     2554.43     2657.86    183.17 o
  14   9   9      126.35      208.44     95.36 o
  15   9   9     2464.76     2664.26    162.41 o
  16   9   9     2790.51     2640.70    198.90 o
  17   9   9     2198.17     1824.19    150.79 o
  18   9   9      632.44      483.83     90.04 o
  19   9   9     4422.90     4497.29    247.98 o
  20   9   9     2484.95     2755.86    193.61 o
  21   9   9     1973.27     1748.84    151.32 o
  22   9   9      492.94      467.47    153.16 o
  23   9   9       80.20       93.08     95.56 o
  24   9   9     3161.79     3219.42    225.28 o
 -21  10   9     1654.28     1616.90    171.06 o
 -20  10   9      921.87     1104.24    200.88 o
 -19  10   9      234.66      545.37    198.53 o
 -18  10   9     2948.16     2975.33    211.08 o
 -17  10   9     1895.84     1581.65    182.69 o
 -16  10   9     1985.24     2219.90    175.32 o
 -15  10   9     1880.95     2317.54    382.34 o
 -14  10   9     3972.13     3964.32    314.52 o
 -13  10   9     4125.23     4611.77    315.24 o
 -12  10   9      707.34      751.02    208.46 o
 -11  10   9     2430.26     2014.42    300.41 o
 -10  10   9       98.71      -24.38     91.94 o
  -9  10   9     2887.69     3629.11    315.60 o
  -8  10   9      554.55      585.43     92.83 o
  -7  10   9      229.51      279.22     70.05 o
  -6  10   9     3323.94     2561.92    198.30 o
  -5  10   9     1297.92     1464.17    129.47 o
  -4  10   9     1869.08     2226.38    147.61 o
  -3  10   9     1216.74     1063.68    131.26 o
  -2  10   9      577.94      589.17     78.64 o
  -1  10   9       99.73      202.18     71.46 o
   0  10   9       35.49      184.93     56.83 o
   1  10   9     1360.71     1506.89    141.97 o
   2  10   9     3743.59     3029.25    255.47 o
   3  10   9      365.11      395.62     97.43 o
   4  10   9     1081.85     1126.32     94.23 o
   5  10   9     5006.99     4772.19    244.91 o
   6  10   9       13.24      274.67    130.44 o
   7  10   9     1585.52     1895.47    148.02 o
   8  10   9      175.63      196.82     85.33 o
   9  10   9      143.25      179.89    122.84 o
  10  10   9     4989.88     4691.48    256.69 o
  11  10   9      110.61      -18.51     70.43 o
  12  10   9       60.37      -53.65     70.10 o
  13  10   9     2844.55     2949.93    228.31 o
  14  10   9     6787.35     7409.36    387.50 o
  15  10   9      132.14       62.71     77.11 o
  16  10   9     1201.72     1152.42    120.29 o
  17  10   9     3865.96     4223.68    214.16 o
  18  10   9     3402.66     3019.06    198.64 o
  19  10   9       44.33      -25.18     98.18 o
  20  10   9      823.52     1002.86    108.95 o
  21  10   9     4990.47     4883.79    297.41 o
 -16  11   9       95.09      233.91     91.18 o
 -15  11   9     1227.64     1568.37    172.35 o
 -14  11   9     2129.51     2828.07    234.26 o
 -13  11   9      634.19      588.89    111.16 o
 -12  11   9      362.10      481.71    144.33 o
 -11  11   9     1319.77     1607.04    153.46 o
 -10  11   9     1923.03     2265.30    198.68 o
  -9  11   9     1081.38     1230.70    170.62 o
  -8  11   9     1977.92     2117.10    162.31 o
  -7  11   9      979.51      814.96    121.18 o
  -6  11   9     3113.67     2968.69    236.37 o
  -5  11   9      126.68       60.95     65.95 o
  -4  11   9     3373.08     3613.18    230.01 o
  -3  11   9      639.03      324.61     74.09 o
  -2  11   9       26.18        9.04     76.87 o
  -1  11   9        6.62      -15.19     72.13 o
   0  11   9     2259.60     2148.10    199.70 o
   1  11   9       39.96      106.08     66.62 o
   2  11   9      309.38      514.95    103.97 o
   3  11   9      920.32      981.30    123.90 o
   4  11   9      825.53     1028.86    107.80 o
   5  11   9       75.87      275.79    104.97 o
   6  11   9      108.55      356.50    126.99 o
   7  11   9     3660.49     3130.14    263.38 o
   8  11   9       11.06      527.41    166.41 o
   9  11   9      281.84      141.76    111.76 o
  10  11   9     1280.76     1218.51    131.82 o
  11  11   9     1790.49     1876.78    213.47 o
  12  11   9      324.53      164.54    162.04 o
  13  11   9       10.13      154.87    199.13 o
  14  11   9      490.37      559.67    130.03 o
  15  11   9      234.63     -157.56    155.21 o
  16  11   9      325.43      451.25    113.45 o
  -9  12   9     5814.54     5570.03    343.69 o
  -8  12   9       28.22       76.72    167.10 o
  -7  12   9       31.86      403.53    135.13 o
  -6  12   9       75.91       83.55     65.10 o
  -5  12   9     2209.15     2572.36    189.91 o
  -4  12   9     1422.24     1168.08    142.08 o
  -3  12   9      781.97      867.53    106.12 o
  -2  12   9     1009.86     1193.20    153.26 o
  -1  12   9        4.89      -91.07     85.49 o
   0  12   9     1756.35     1987.76    177.51 o
   1  12   9     7272.55     7643.83    376.60 o
   2  12   9      611.71      637.61    136.70 o
   3  12   9      450.18      413.18    395.08 o
   4  12   9      432.40      577.63    114.87 o
   5  12   9     3727.44     3828.70    267.75 o
   6  12   9      339.96      517.61    126.94 o
   7  12   9      552.42      477.63    105.82 o
   8  12   9       12.58       25.10     88.26 o
 -35   0  10      311.58       97.40    137.91 o
 -34   0  10      201.99      155.21    182.98 o
 -33   0  10      303.64       91.49    195.72 o
 -32   0  10    17987.70    18312.10   1851.15 o
 -31   0  10        3.20      120.78    181.84 o
 -30   0  10       77.46      208.12    107.19 o
 -29   0  10      638.26      994.12    133.08 o
 -28   0  10    24852.79    24270.34   2006.58 o
 -27   0  10      912.96      600.24    117.24 o
 -26   0  10     3384.51     3418.28    256.39 o
 -25   0  10     3881.12     3651.85    241.83 o
 -24   0  10    23630.34    23727.01    868.62 o
 -23   0  10     8880.16     9257.74    351.76 o
 -22   0  10     3255.88     3269.67    184.21 o
 -21   0  10        3.00      104.44     56.24 o
 -20   0  10     8741.43     8800.53    400.90 o
 -19   0  10      246.50      213.95     64.63 o
 -18   0  10    10282.54     9594.71    354.91 o
 -17   0  10     4438.17     4755.91    295.70 o
 -16   0  10     1977.04     2181.20    113.68 o
 -15   0  10     1740.41     1764.11     99.85 o
 -14   0  10    20235.60    21845.42    738.62 o
 -13   0  10     2915.74     3291.28    153.79 o
 -12   0  10     4353.62     4375.71    244.47 o
 -11   0  10        2.51        2.49     35.31 o
  -9   0  10       92.47      -96.95    101.96 o
  -8   0  10    28183.10    27826.71   1071.40 o
  -7   0  10      665.78      920.10    130.40 o
  -6   0  10    14759.96    10706.80    594.21 o
  -5   0  10       14.05       81.15     44.43 o
  -4   0  10    31477.38    31706.51   1218.47 o
  -3   0  10      871.54      733.81    117.07 o
  -2   0  10    31607.40    31349.58   1444.84 o
  -1   0  10     5185.71     4247.13    731.45 o
   0   0  10    12105.33    11831.66    786.75 o
   1   0  10      241.71      337.56     68.73 o
   2   0  10    79784.93    78635.02   2866.54 o
   3   0  10     6912.43     7754.58    423.99 o
   4   0  10    14968.58    16761.89    637.28 o
   5   0  10     2366.51     2216.33    122.82 o
   6   0  10   170685.14   178725.36   6770.21 o
   7   0  10     3131.98     4076.70    444.31 o
   8   0  10     1422.47     1485.28    117.50 o
   9   0  10      354.06      473.19     49.53 o
  10   0  10    65859.70    67406.68   2522.65 o
  11   0  10       79.87      178.04     39.71 o
  12   0  10     4266.14     4634.02    194.82 o
  13   0  10     6286.59     6582.53    411.10 o
  14   0  10    40289.76    42842.59   1643.03 o
  15   0  10     1048.33      797.63     68.30 o
  16   0  10     8519.10     8714.25    358.30 o
  17   0  10      927.02      364.59    147.47 o
  18   0  10    10344.05     9375.71   1586.70 o
  19   0  10     2665.11     2443.33    160.98 o
  20   0  10     6821.34     6935.37    311.43 o
  21   0  10      659.33      703.34    106.67 o
  22   0  10     6588.53     7302.58    420.57 o
  23   0  10     2034.97     1950.24    196.55 o
  24   0  10    15795.34    16127.10   1002.50 o
  25   0  10       86.71       13.65     75.56 o
  26   0  10     4741.57     4873.26    303.88 o
  27   0  10     1581.42     1629.25    175.73 o
  28   0  10     5758.44     5550.77    461.99 o
  29   0  10     3643.99     3551.48    450.38 o
  30   0  10     1990.80     2095.69    198.47 o
  31   0  10      285.21      275.82    107.95 o
  32   0  10     2177.60     1567.33    182.49 o
  33   0  10       42.38       90.68    221.44 o
  34   0  10      190.06      393.28    105.22 o
  35   0  10      133.42      221.92    133.08 o
 -35   1  10      229.73      669.41    155.67 o
 -34   1  10     2535.84     2123.64    213.47 o
 -33   1  10     1795.82     2426.82    275.75 o
 -32   1  10      233.26      160.80    245.79 o
 -31   1  10     4268.17     4440.57    270.62 o
 -30   1  10     1420.89     1386.84    130.07 o
 -29   1  10     1188.94     1136.83    132.07 o
 -28   1  10       21.39      -30.23     51.91 o
 -27   1  10      953.95     1316.37    106.14 o
 -26   1  10      887.62      748.95    103.90 o
 -25   1  10     5047.03     5637.13    200.46 o
 -24   1  10      385.94      533.76     83.40 o
 -23   1  10     7835.62     8220.66    271.83 o
 -22   1  10     1302.69     1173.54     76.96 o
 -21   1  10     2439.33     2075.04     93.41 o
 -20   1  10        8.25       12.36     29.92 o
 -19   1  10    17256.71    17648.99    428.84 o
 -18   1  10      764.33      769.02     60.52 o
 -17   1  10      654.97      627.49     61.43 o
 -16   1  10       97.01      103.11     34.74 o
 -15   1  10    43062.91    42862.00    993.10 o
 -14   1  10     2061.00     1978.01    123.25 o
 -13   1  10      219.79      214.66     33.66 o
 -12   1  10     9792.64    10890.90    339.27 o
 -11   1  10    50727.81    51083.26   1358.02 o
 -10   1  10     5525.62     4981.64    242.82 o
  -9   1  10    11707.36    12576.66    363.12 o
  -8   1  10    12186.13    12369.79    381.15 o
  -7   1  10    31220.98    29078.55    880.77 o
  -6   1  10     3790.26     3735.65    156.29 o
  -5   1  10     8894.52     9399.54    290.65 o
  -4   1  10     7510.50     7366.98    227.60 o
  -3   1  10    58509.33    63631.16   1819.44 o
  -2   1  10      724.34      770.94     58.96 o
  -1   1  10    18822.42    19970.44    528.94 o
   0   1  10    22661.88    23350.26    670.14 o
   1   1  10    13044.86    14308.88    426.39 o
   2   1  10      531.81      848.26     62.39 o
   3   1  10    18978.85    19127.26    547.93 o
   4   1  10    28033.70    29354.23    768.11 o
   5   1  10     2787.27     4009.12    175.43 o
   6   1  10      977.37     1093.16     68.60 o
   7   1  10    20301.29    19244.97    537.76 o
   8   1  10     1947.79     1990.21     81.07 o
   9   1  10     5253.79     5741.46    198.06 o
  10   1  10     2362.49     2244.24     80.99 o
  11   1  10     6777.79     6705.36    220.96 o
  12   1  10     1373.30     1102.28     63.61 o
  13   1  10     4020.58     4464.78    160.32 o
  14   1  10      468.47      344.46     70.23 o
  15   1  10     2095.35     2153.46     88.44 o
  16   1  10       41.19       62.97     37.53 o
  17   1  10     4555.41     4369.20    178.67 o
  18   1  10     4500.23     4682.94    204.09 o
  19   1  10    13686.21    14406.13    506.44 o
  20   1  10      320.75      462.45     72.76 o
  21   1  10     2301.84     2553.23    131.82 o
  22   1  10     4330.80     3911.20    162.80 o
  23   1  10     3827.75     3796.00    203.15 o
  24   1  10       50.45      213.56     72.63 o
  25   1  10       25.34       31.95    102.33 o
  26   1  10     2961.54     2758.83    151.75 o
  27   1  10     4124.31     4418.50    234.21 o
  28   1  10      106.90       63.87     77.10 o
  29   1  10      309.18      613.38     96.04 o
  30   1  10      842.24      806.43    118.52 o
  31   1  10     5256.23     4669.65    285.40 o
  32   1  10      276.95      116.25    100.22 o
  33   1  10     2030.68     1673.94    343.42 o
  34   1  10      695.79      874.64    116.63 o
  35   1  10     3419.82     3898.66    324.90 o
 -35   2  10     4464.32     3277.00    401.91 o
 -34   2  10       70.71      385.28    139.57 o
 -33   2  10     2214.68     2276.12    283.11 o
 -32   2  10      642.45      584.79    110.30 o
 -31   2  10     8836.74     8521.20    499.03 o
 -30   2  10       95.55      -36.27     77.72 o
 -29   2  10     2990.29     2439.34    216.03 o
 -28   2  10      158.06      377.42     87.55 o
 -27   2  10     2902.73     2766.99    148.85 o
 -26   2  10      520.70      460.24     86.84 o
 -25   2  10     7074.94     7450.91    282.47 o
 -24   2  10     1291.50     1069.79    110.93 o
 -23   2  10     1119.33     1148.51     99.89 o
 -22   2  10       72.92      133.89     77.09 o
 -21   2  10    21644.78    22441.41    589.27 o
 -20   2  10     2446.51     2453.23    114.17 o
 -19   2  10      527.00      451.01     56.40 o
 -18   2  10      934.11     1059.44     60.17 o
 -17   2  10    53363.07    50538.63   1475.64 o
 -16   2  10      358.63      320.84     34.57 o
 -15   2  10      452.89      573.75     42.81 o
 -14   2  10     7081.34     7429.80    209.94 o
 -13   2  10    39240.86    39253.41    967.43 o
 -12   2  10     1431.10     1611.11     69.28 o
 -11   2  10       40.70       32.26     21.44 o
 -10   2  10      823.85      505.85     49.81 o
  -9   2  10    66789.43    67012.75   2157.94 o
  -7   2  10    21967.68    21823.19    643.29 o
  -6   2  10     5564.49     5959.62    163.62 o
  -5   2  10    72115.84    76748.63   1871.70 o
  -4   2  10      116.50      535.13    130.85 o
  -3   2  10    29882.10    31177.15    832.77 o
  -2   2  10       22.47      130.84     47.98 o
  -1   2  10    64336.69    64578.67   1714.58 o
   0   2  10        0.63      115.04     79.23 o
   1   2  10     7079.92     6924.21    195.71 o
   2   2  10     1550.87     1640.28     86.12 o
   3   2  10    70295.12    68328.35   2678.74 o
   4   2  10      139.40      324.63    173.96 o
   5   2  10     3193.93     2967.97    103.31 o
   6   2  10      818.30      906.12     78.05 o
   7   2  10     9500.28     9620.89    294.58 o
   8   2  10        1.95       -5.75     27.97 o
   9   2  10    18603.81    18177.43    544.43 o
  10   2  10      102.80      225.28     39.92 o
  11   2  10    20820.13    21069.03    800.31 o
  12   2  10     3782.02     3797.60    136.68 o
  13   2  10    30334.97    31402.37    904.35 o
  14   2  10     1185.81     1299.90    106.30 o
  15   2  10     7098.21     7047.97    259.61 o
  16   2  10     1597.34     1419.87     96.65 o
  17   2  10     6406.78     6831.65    207.85 o
  18   2  10       15.97       63.89     54.99 o
  19   2  10     4864.53     4841.16    183.20 o
  20   2  10     2228.26     2290.00    105.57 o
  21   2  10     8824.75     8662.87    304.89 o
  22   2  10     1140.26     1273.00     93.76 o
  23   2  10     5850.47     4965.07    262.13 o
  24   2  10      148.37      164.80    172.05 o
  25   2  10    15420.01    16196.12    585.03 o
  26   2  10     3155.38     3074.68    196.17 o
  27   2  10     2139.45     2274.47    176.14 o
  28   2  10      306.69      428.27     78.96 o
  29   2  10    20132.86    20856.62    814.14 o
  30   2  10      810.36      914.02    142.06 o
  31   2  10     2214.36     2480.05    156.45 o
  32   2  10        3.07       66.85    140.58 o
  33   2  10    11274.21    14283.16    942.00 o
  34   2  10      939.59      923.05    130.71 o
 -34   3  10     6085.45     6475.29    400.09 o
 -33   3  10     1410.17     1316.15    206.30 o
 -32   3  10       26.70      -35.04     98.42 o
 -31   3  10     1932.80     2249.84    340.09 o
 -30   3  10     9586.41     9318.25    404.86 o
 -29   3  10     4718.13     5054.82    218.18 o
 -28   3  10     1080.97     1160.84    113.04 o
 -27   3  10       96.95      -62.11     70.03 o
 -26   3  10     9579.73     9527.99    459.72 o
 -25   3  10      872.28      962.29    115.45 o
 -24   3  10      408.62      383.82     71.20 o
 -23   3  10       27.47       18.28     54.34 o
 -22   3  10     6577.65     6316.88    293.48 o
 -21   3  10      833.14      687.66     94.78 o
 -20   3  10     5028.06     4617.36    302.34 o
 -19   3  10       42.22       58.85     64.64 o
 -18   3  10    12705.58    12115.02    378.76 o
 -17   3  10     1650.14     1419.50    116.48 o
 -16   3  10     1730.81     1995.45    151.62 o
 -15   3  10     1657.64     1396.58    226.90 o
 -14   3  10     5255.64     5388.66    206.09 o
 -13   3  10      100.28      131.05     44.90 o
 -12   3  10     4153.76     4308.89    173.47 o
 -11   3  10      385.93      279.73     43.09 o
 -10   3  10     5201.55     5218.92    252.61 o
  -9   3  10     1100.41      666.36    112.88 o
  -8   3  10       40.03      103.32     55.66 o
  -7   3  10        0.55        8.75     34.78 o
  -6   3  10     3343.75     3021.24    205.73 o
  -5   3  10     1642.73     1623.57    138.17 o
  -4   3  10    10334.14     9714.71    298.85 o
  -3   3  10     2074.79     2430.07    120.53 o
  -2   3  10     1984.93     1682.53     90.50 o
  -1   3  10      246.02      251.71     31.46 o
   0   3  10    26602.42    27315.91   1003.70 o
   1   3  10      666.04      628.75     54.00 o
   2   3  10      163.90       90.11     25.49 o
   3   3  10     3272.75     3432.22    167.76 o
   4   3  10    38628.54    39380.80   1127.67 o
   5   3  10     2238.21     2413.21    184.81 o
   6   3  10     2906.42     2931.69    138.82 o
   7   3  10       19.71       27.71     31.06 o
   8   3  10    17402.66    16772.40    564.73 o
   9   3  10       51.25       94.27     39.94 o
  10   3  10     1454.78     1448.23     76.28 o
  11   3  10      224.04      322.74     42.81 o
  12   3  10    31268.29    30917.81   1027.30 o
  13   3  10     3220.16     3009.34    133.02 o
  14   3  10     8549.13     9199.26    289.23 o
  15   3  10      202.54      120.34     39.94 o
  16   3  10    29617.34    29446.91    816.22 o
  17   3  10     1641.86     1511.43    114.91 o
  18   3  10     2226.75     2224.34    119.93 o
  19   3  10     1139.96     1314.22     93.77 o
  20   3  10    11214.60    10945.61    345.59 o
  21   3  10     1536.26     1780.12    149.66 o
  22   3  10     7053.45     6741.12    245.80 o
  23   3  10      105.06       70.32     66.09 o
  24   3  10     1127.70     1388.18    122.44 o
  25   3  10     2228.38     2384.29    140.49 o
  26   3  10      510.80      253.76     61.11 o
  27   3  10      421.72      400.20     67.18 o
  28   3  10      825.25     1261.65    160.85 o
  29   3  10     1852.41     1824.98    153.41 o
  30   3  10      104.55      269.46    219.84 o
  31   3  10       22.57      -19.71    107.42 o
  32   3  10      864.73      817.29    180.73 o
  33   3  10       26.68       15.54    125.11 o
  34   3  10       18.51      183.12    121.92 o
 -34   4  10      392.80      131.54    178.88 o
 -33   4  10     1957.75     1764.90    225.85 o
 -32   4  10     1523.40     1230.08    244.65 o
 -31   4  10     1378.97     1731.24    198.94 o
 -30   4  10      165.54     -198.90    132.60 o
 -29   4  10     1205.18     1290.09    147.69 o
 -28   4  10     5821.56     6717.59    354.19 o
 -27   4  10        6.35       17.70     57.78 o
 -26   4  10       44.51       11.18     73.69 o
 -25   4  10     1631.69     1792.93    228.31 o
 -24   4  10     5799.86     5653.99    355.88 o
 -23   4  10     1267.28     1628.85    146.64 o
 -22   4  10      402.29      729.93     99.33 o
 -21   4  10     2618.52     1959.23    181.25 o
 -20   4  10     5120.47     5625.20    244.11 o
 -19   4  10       49.89       69.81     58.33 o
 -18   4  10       15.28       16.28     54.40 o
 -17   4  10     7063.17     7637.45    395.96 o
 -16   4  10     4979.26     4404.23    173.06 o
 -15   4  10      343.27      229.72     65.97 o
 -14   4  10     2770.72     2421.80    120.49 o
 -13   4  10      728.02      829.55     76.52 o
 -12   4  10     9321.35     7573.01    634.68 o
 -11   4  10      892.96      811.96     71.10 o
  -9   4  10     1786.92     1661.18    121.74 o
  -8   4  10    10698.22    11379.89    398.33 o
  -7   4  10     1491.10     1608.82    112.67 o
  -6   4  10    25332.81    25753.90    846.41 o
  -5   4  10      662.03      698.65     66.68 o
  -4   4  10      823.27      898.17     64.12 o
  -3   4  10     1717.98     2156.78    110.08 o
  -2   4  10    11802.83    11586.09    424.57 o
  -1   4  10     1648.64     1615.05     79.39 o
   0   4  10      773.63      982.38     64.66 o
   1   4  10     1301.61     1511.42     70.91 o
   2   4  10    18488.34    19279.83    701.14 o
   3   4  10     1005.95      790.32     71.48 o
   4   4  10     2698.58     2709.18    103.24 o
   5   4  10      317.99      399.34     44.01 o
   6   4  10    21704.35    22300.97    736.52 o
   7   4  10      791.68     1080.63     73.91 o
   8   4  10      321.96      420.35     51.16 o
   9   4  10      196.00      339.11     89.80 o
  10   4  10     7165.57     7511.10    421.78 o
  11   4  10      279.19      126.30     44.17 o
  12   4  10      722.94      634.83     76.04 o
  13   4  10     2965.89     2732.42    150.94 o
  14   4  10      814.52      707.14     48.04 o
  15   4  10     1490.17     1306.12    120.88 o
  16   4  10     2095.16     2155.76    108.32 o
  17   4  10     1688.05     1477.58     98.81 o
  18   4  10     2677.68     2167.81    182.46 o
  19   4  10      176.13      220.89     37.66 o
  20   4  10     2868.83     1922.19    158.33 o
  21   4  10      208.03      139.79    199.36 o
  22   4  10     7462.96     7636.09    288.73 o
  23   4  10       61.54      -24.15     46.06 o
  24   4  10     1547.05     2177.25    139.21 o
  25   4  10       10.77      -84.50     60.81 o
  26   4  10     6597.55     5513.04    371.28 o
  27   4  10      457.82      657.78    104.31 o
  28   4  10     1746.52     1550.99    146.24 o
  29   4  10       97.01       80.76     92.99 o
  30   4  10     1139.19     1347.76    166.51 o
  31   4  10      321.97      406.24    223.94 o
  32   4  10     1081.13     1411.78    203.88 o
  33   4  10      655.11      846.23    251.48 o
 -32   5  10     1271.47     1552.80    171.23 o
 -31   5  10     3412.67     3882.22    257.49 o
 -30   5  10      713.04      531.21    157.94 o
 -29   5  10       36.94      202.56    155.71 o
 -28   5  10      235.78      350.45     75.00 o
 -27   5  10     8486.69     8175.16    380.48 o
 -26   5  10     1900.12     2164.79    170.69 o
 -25   5  10      212.98      208.98     68.06 o
 -24   5  10     3629.25     3547.95    263.49 o
 -23   5  10     4951.45     4635.38    253.79 o
 -22   5  10     2273.54     2331.34    206.49 o
 -21   5  10      164.84       29.37     93.28 o
 -20   5  10     1370.62     1153.44    122.80 o
 -19   5  10     4399.46     4297.80    328.64 o
 -18   5  10    13073.56    13830.26    730.16 o
 -17   5  10      205.66      241.87     86.60 o
 -16   5  10     3339.54     3952.29    313.61 o
 -15   5  10     4436.39     4299.97    314.99 o
 -14   5  10     4273.77     4953.94    318.48 o
 -13   5  10      274.43      279.19     70.10 o
 -12   5  10     1756.34     1944.19    180.28 o
 -11   5  10     2076.81     1878.05    159.87 o
 -10   5  10    21167.77    21232.50    751.82 o
  -9   5  10      314.27      256.26     81.47 o
  -8   5  10       89.14      388.16    122.21 o
  -7   5  10     4562.14     4911.05    200.62 o
  -6   5  10     2055.03     1990.52    191.05 o
  -5   5  10      962.50      694.19     81.30 o
  -4   5  10     4187.79     3969.88    195.88 o
  -3   5  10     3541.33     3517.48    134.46 o
  -2   5  10     1202.93     1077.47     79.40 o
  -1   5  10     1911.94     1912.71     89.20 o
   0   5  10    16843.71    17348.00    552.12 o
   1   5  10     3049.94     2847.77    115.85 o
   2   5  10      225.52      255.23     38.77 o
   3   5  10     1686.84     1474.83    120.35 o
   4   5  10     2489.35     2171.68     92.20 o
   5   5  10     2114.17     1949.95    116.94 o
   6   5  10     2952.07     2932.94    117.11 o
   7   5  10     7358.05     7175.10    282.61 o
   8   5  10    10562.06    10619.31    367.93 o
   9   5  10      991.66      742.20     72.33 o
  10   5  10     2563.91     2306.01    112.00 o
  11   5  10     4790.36     4222.66    255.63 o
  12   5  10     7263.01     7523.21    243.83 o
  13   5  10     1372.28     1127.11     73.97 o
  14   5  10      722.92      580.17     47.88 o
  15   5  10     2395.32     2455.65    137.51 o
  16   5  10    14453.25    15383.72    435.70 o
  17   5  10     2116.94     2018.34    113.98 o
  18   5  10      733.29      591.28     82.61 o
  19   5  10     9210.30     9092.07    288.75 o
  20   5  10     1466.90     1069.45    110.27 o
  21   5  10      167.50      281.87     71.37 o
  22   5  10      285.75      591.26    208.92 o
  23   5  10     3835.41     3417.16    212.39 o
  24   5  10     1902.87     1951.99    133.36 o
  25   5  10      297.79      386.53    132.09 o
  26   5  10      344.17      290.76    107.37 o
  27   5  10      605.37      629.62    101.90 o
  28   5  10     1519.33     1514.56    159.74 o
  29   5  10      383.20      627.76    104.87 o
  30   5  10     1000.91      796.54    170.49 o
  31   5  10        8.44      183.84    133.31 o
  32   5  10     1159.63      933.44    217.80 o
 -31   6  10       69.43       41.82    106.58 o
 -30   6  10     2523.98     3014.70    304.75 o
 -29   6  10       39.51      -44.68    197.92 o
 -28   6  10      504.86      708.35    181.87 o
 -27   6  10      167.66      336.15    102.64 o
 -26   6  10     2451.91     3057.50    205.70 o
 -25   6  10       70.43      106.25     59.72 o
 -24   6  10     1251.04     1804.45    162.54 o
 -23   6  10       69.80       56.80     75.22 o
 -22   6  10       34.95       72.41     84.24 o
 -21   6  10      229.70      223.97     88.00 o
 -20   6  10      441.45      508.06    133.44 o
 -19   6  10     1655.35     1544.41    156.36 o
 -18   6  10      391.63      329.14     82.94 o
 -17   6  10      613.51      509.93     83.29 o
 -16   6  10     2921.17     2679.75    165.48 o
 -15   6  10        1.93       -2.89     97.23 o
 -14   6  10     2932.23     3097.62    179.05 o
 -13   6  10       56.75      117.72     60.40 o
 -12   6  10       23.94      -19.72     71.52 o
 -11   6  10      670.75      536.50     82.60 o
 -10   6  10     3591.97     3953.13    192.03 o
  -9   6  10    11235.62    10651.10    406.54 o
  -8   6  10     5040.80     4938.69    225.32 o
  -7   6  10      212.32       44.24     77.87 o
  -6   6  10       61.23      -38.93     48.65 o
  -5   6  10      784.18      856.64    102.68 o
  -4   6  10     1451.72     1396.22    123.75 o
  -3   6  10     2082.56     1903.14    198.50 o
  -2   6  10      525.58      334.37     47.26 o
  -1   6  10     2226.98     2355.18    115.91 o
   0   6  10        2.02      -35.72     40.67 o
   1   6  10      319.65      457.95     63.33 o
   2   6  10     1044.37      948.51     79.76 o
   3   6  10     2623.25     2671.01    124.62 o
   4   6  10     3869.90     4453.79    218.19 o
   5   6  10      540.32      493.56     53.32 o
   6   6  10     7235.16     7410.79    271.82 o
   7   6  10      369.93      386.31     53.04 o
   8   6  10     1884.52     2036.82    184.80 o
   9   6  10      693.19      537.95     71.14 o
  10   6  10      492.35      491.79     49.93 o
  11   6  10        0.55       68.90     35.13 o
  12   6  10     1652.64     1702.11     79.25 o
  13   6  10     1631.03     1487.85    120.99 o
  14   6  10     1797.21     1660.48     92.01 o
  15   6  10      307.35      506.91     54.47 o
  16   6  10      115.54        4.30     40.22 o
  17   6  10     3780.92     3697.96    203.90 o
  18   6  10      567.74      783.33     85.77 o
  19   6  10      121.84      113.94     43.74 o
  20   6  10     4259.17     4204.70    262.48 o
  21   6  10       69.41       22.05     89.41 o
  22   6  10     2512.80     2623.41    178.12 o
  23   6  10        3.26      112.66    154.54 o
  24   6  10      823.95     1538.91    186.50 o
  25   6  10     1621.05     1500.67    122.30 o
  26   6  10       49.87       97.94    112.45 o
  27   6  10      339.40      145.17     86.00 o
  28   6  10      101.54       85.65     79.11 o
  29   6  10       60.92      136.46    106.75 o
  30   6  10       41.90      -87.91    187.75 o
 -29   7  10     2865.03     3069.34    234.18 o
 -28   7  10        9.80      206.03    130.01 o
 -27   7  10     7556.42     7773.23    388.65 o
 -26   7  10      266.96      275.76    101.73 o
 -25   7  10     9562.70     9043.07    493.03 o
 -24   7  10        1.28      212.01    101.55 o
 -23   7  10    22071.45    22663.99    947.09 o
 -22   7  10     5405.00     5579.30    360.28 o
 -21   7  10      881.16      731.17    106.04 o
 -20   7  10      650.46      557.55    179.69 o
 -19   7  10    15618.48    14151.12   1059.44 o
 -18   7  10     4964.93     5534.32    296.55 o
 -17   7  10       55.71      -64.95     87.58 o
 -16   7  10      408.57      277.43     74.85 o
 -15   7  10     9152.83    10038.53    475.20 o
 -14   7  10      425.04      695.24    117.89 o
 -13   7  10       52.98       97.40     72.14 o
 -12   7  10     2795.35     2601.41    243.78 o
 -11   7  10    14525.79    13831.10    556.60 o
 -10   7  10       52.79       33.48     60.99 o
  -9   7  10     1209.47     1237.30    120.07 o
  -8   7  10     4328.12     3252.34    346.83 o
  -7   7  10    11723.48    11388.88    522.52 o
  -6   7  10       10.54      -32.90    147.02 o
  -5   7  10      156.92      215.97     69.75 o
  -4   7  10    11597.83    11542.70    530.44 o
  -3   7  10     8613.46     8287.51    320.07 o
  -2   7  10      569.57      478.22     58.03 o
  -1   7  10     4951.41     4762.96    316.79 o
   0   7  10     9555.29    10521.37    409.68 o
   1   7  10     2123.00     2470.04    115.83 o
   2   7  10     2006.81     1718.51     97.21 o
   3   7  10    12401.97    12175.88    444.16 o
   4   7  10        7.50        2.52     90.06 o
   5   7  10    12165.96    12223.13    447.60 o
   6   7  10      773.44      642.22     63.91 o
   7   7  10    25436.65    24368.82    793.92 o
   8   7  10      250.75      101.33     49.97 o
   9   7  10     7864.61     7625.87    300.17 o
  10   7  10      184.94      310.96     50.70 o
  11   7  10    14019.81    14201.59    490.64 o
  12   7  10      613.47      499.55     53.06 o
  13   7  10      925.14     1123.30     95.63 o
  14   7  10      118.74      272.91    126.76 o
  15   7  10    10449.24    10302.17    405.05 o
  16   7  10     1709.61     2210.38    162.21 o
  17   7  10     1847.81     1566.89    142.10 o
  18   7  10     1691.43     1803.62    115.45 o
  19   7  10     6358.16     6394.24    317.26 o
  20   7  10     2158.96     2222.04    140.86 o
  21   7  10     1938.10     1725.35    140.37 o
  22   7  10      962.62      900.93    118.86 o
  23   7  10    10332.39    10951.57    520.04 o
  24   7  10     3534.86     3075.74    210.11 o
  25   7  10       17.28       93.00     88.39 o
  26   7  10      180.98       67.31     94.93 o
  27   7  10     4793.18     4386.76    237.64 o
  28   7  10     1063.28      645.68    117.12 o
 -27   8  10      390.68      318.67    175.78 o
 -26   8  10        8.47      -30.50     83.12 o
 -25   8  10     1925.33     1638.61    199.66 o
 -24   8  10      195.18       10.67    115.81 o
 -23   8  10      534.43      954.98    108.69 o
 -22   8  10      968.16      816.02    136.45 o
 -21   8  10     3491.96     2985.04    219.41 o
 -20   8  10       28.34       65.54     80.05 o
 -19   8  10     2568.08     2337.03    175.48 o
 -18   8  10       17.78      -21.40     83.50 o
 -17   8  10     9108.47     7128.17    896.44 o
 -16   8  10     1243.77     1440.65    180.02 o
 -15   8  10      407.34      673.94    119.41 o
 -14   8  10      607.31      804.13    100.70 o
 -13   8  10     3999.45     4093.26    242.78 o
 -12   8  10     2887.14     2836.04    171.67 o
 -11   8  10     2130.93     2277.67    222.51 o
 -10   8  10     2221.90     2625.80    232.65 o
  -9   8  10     2326.65     2145.41    151.27 o
  -8   8  10       43.18      203.42    114.57 o
  -7   8  10     1821.97     1918.90    139.27 o
  -6   8  10     3070.47     2512.49    206.55 o
  -5   8  10       21.48        2.96     98.43 o
  -4   8  10      337.18      394.07     93.66 o
  -3   8  10     2800.70     2675.10    309.51 o
  -2   8  10     9131.71     9518.21   1235.54 o
  -1   8  10       22.35       15.75     58.64 o
   0   8  10     1604.66     1369.21    113.25 o
   1   8  10     7007.91     6678.91    298.34 o
   2   8  10     3811.64     4072.24    191.77 o
   3   8  10      178.66      515.29     80.03 o
   4   8  10      142.24      159.93     83.12 o
   5   8  10     2142.76     1953.47    114.89 o
   6   8  10     1543.14     1687.16    154.19 o
   7   8  10     1276.91     1018.76    108.15 o
   8   8  10      667.33      720.36     66.04 o
   9   8  10     1983.19     1881.63    121.76 o
  10   8  10     3033.21     3173.34    155.64 o
  11   8  10     2208.04     2398.97    151.70 o
  12   8  10     1307.07     1246.78    120.70 o
  13   8  10     2370.23     1887.66    208.21 o
  14   8  10      759.74      586.23    123.45 o
  15   8  10     2035.07     2538.87    237.76 o
  16   8  10       13.12       76.43     70.03 o
  17   8  10     1866.50     1449.09    129.56 o
  18   8  10     1287.92     1397.89    114.69 o
  19   8  10     1509.98     1298.59    169.94 o
  20   8  10      771.71      888.60     93.81 o
  21   8  10      142.51      301.85    116.81 o
  22   8  10      456.05      417.85     94.60 o
  23   8  10      503.88      265.29    102.06 o
  24   8  10      722.44      744.07    113.71 o
  25   8  10     2516.89     2422.28    182.22 o
  26   8  10      892.77     1118.20    157.63 o
 -24   9  10     2680.92     2848.81    183.14 o
 -23   9  10       21.87     -122.97     81.98 o
 -22   9  10     5249.15     4617.64    371.31 o
 -21   9  10      101.50      220.82    102.04 o
 -20   9  10     6791.01     5302.75    437.69 o
 -19   9  10      618.78      810.51    120.37 o
 -18   9  10     6145.88     5720.36    327.03 o
 -17   9  10      261.56      413.23    158.12 o
 -16   9  10     8180.92     8838.51    694.58 o
 -15   9  10      440.16      612.19    166.59 o
 -14   9  10     3736.65     3613.88    220.57 o
 -13   9  10      661.13      512.93    115.90 o
 -12   9  10     5356.45     5930.61    364.45 o
 -11   9  10       64.06      132.02     82.72 o
 -10   9  10     5047.34     5064.94    344.07 o
  -9   9  10      368.48      178.33     85.36 o
  -8   9  10     9230.81     9227.67    427.51 o
  -7   9  10      135.29      480.63     96.56 o
  -6   9  10     2044.95     2053.11    165.41 o
  -5   9  10      361.55      420.15     83.42 o
  -4   9  10    11856.74    11849.85    527.80 o
  -3   9  10      510.42      375.09     93.56 o
  -2   9  10     4046.37     4578.91    288.16 o
  -1   9  10     2294.94     2211.04    163.25 o
   0   9  10    26508.02    25777.99   1094.81 o
   1   9  10     2394.73     2572.67    185.41 o
   2   9  10        2.21      -49.16    108.78 o
   3   9  10      328.76      534.58    110.48 o
   4   9  10    10222.23    10051.83    611.25 o
   5   9  10     3250.24     3263.26    186.58 o
   6   9  10      430.86      513.91     63.59 o
   7   9  10      765.48      841.21     95.24 o
   8   9  10    16318.97    15441.74    580.66 o
   9   9  10      194.35      280.43     82.74 o
  10   9  10     4433.96     4170.67    224.80 o
  11   9  10      808.44      913.27     95.19 o
  12   9  10     8609.92     8932.69    400.20 o
  13   9  10       12.80      212.05     85.10 o
  14   9  10     1398.58     1370.92    166.82 o
  15   9  10        6.09       87.21    104.59 o
  16   9  10     4561.49     4954.18    336.61 o
  17   9  10      198.59      212.08     84.95 o
  18   9  10     3527.95     3584.14    235.09 o
  19   9  10      128.80      140.89    101.52 o
  20   9  10     2228.02     2102.16    162.71 o
  21   9  10      106.52       99.18     98.84 o
  22   9  10     3135.44     2578.86    200.04 o
  23   9  10     1575.89     1325.98    185.02 o
 -20  10  10      435.82      178.11     99.20 o
 -19  10  10      198.85      335.85    140.94 o
 -18  10  10      346.29      409.12     94.70 o
 -17  10  10     4455.40     4758.77    396.64 o
 -16  10  10        6.20      -20.38    124.43 o
 -15  10  10      339.82      310.87    104.50 o
 -14  10  10      230.36       -7.14    243.74 o
 -13  10  10     4764.34     4944.61    331.98 o
 -12  10  10       44.28      106.83     85.47 o
 -11  10  10     1298.94      965.10    100.77 o
 -10  10  10     1001.87     1738.69    170.18 o
  -9  10  10     5153.26     5222.45    301.75 o
  -8  10  10     1354.17     1728.75    288.58 o
  -7  10  10     1035.56      673.19    113.77 o
  -6  10  10     1146.32     1511.28    143.19 o
  -5  10  10     4530.58     5023.59    255.02 o
  -4  10  10     1194.72      906.53    116.68 o
  -3  10  10      523.80      868.25    105.53 o
  -2  10  10     1052.44      880.87    120.03 o
  -1  10  10     3413.95     3687.09    178.80 o
   0  10  10      731.85      489.99     95.04 o
   1  10  10     3626.70     3963.02    209.14 o
   2  10  10      634.96      460.27     74.89 o
   3  10  10     4545.27     5538.43    310.39 o
   4  10  10     1098.01      813.22     95.79 o
   5  10  10     4193.26     4464.54    231.31 o
   6  10  10     4176.63     4797.50    238.23 o
   7  10  10     3218.52     3162.07    204.97 o
   8  10  10      653.63      435.20    111.31 o
   9  10  10     1106.49      832.43    124.86 o
  10  10  10     4669.15     4370.79    223.79 o
  11  10  10     3933.51     3418.98    220.47 o
  12  10  10      170.95      -68.32     90.34 o
  13  10  10     1210.05     1241.94    133.53 o
  14  10  10     2363.37     2631.00    199.07 o
  15  10  10       84.17      111.84     83.77 o
  16  10  10     2946.35     2982.77    223.14 o
  17  10  10     2831.74     2817.98    215.38 o
  18  10  10      125.48      227.94     95.43 o
  19  10  10      184.45      243.21     87.10 o
  20  10  10     1033.97      692.04    154.34 o
 -15  11  10     9245.37    10005.34    735.72 o
 -14  11  10      685.90      440.14    164.77 o
 -13  11  10      287.48      252.77    109.26 o
 -12  11  10       83.32        2.75    164.36 o
 -11  11  10    11406.60    11683.33    658.53 o
 -10  11  10     1799.03     1486.55    187.25 o
  -9  11  10     1252.53      799.53    152.48 o
  -8  11  10       74.89      -14.38     58.01 o
  -7  11  10    13285.11    13865.15    607.81 o
  -6  11  10      260.19       87.88    220.75 o
  -5  11  10     2341.00     2328.32    213.10 o
  -4  11  10       80.83      171.60     68.05 o
  -3  11  10     6014.47     6935.27    652.63 o
  -2  11  10      109.64       49.01     68.06 o
  -1  11  10     3818.01     4164.36    248.61 o
   0  11  10       47.49      -30.97     61.13 o
   1  11  10     1959.83     1919.03    178.75 o
   2  11  10     2045.69     1850.86    197.09 o
   3  11  10     5829.64     6302.81    307.95 o
   4  11  10      731.44      803.28     85.80 o
   5  11  10     1842.30     2355.30    219.62 o
   6  11  10      296.30      186.50    106.59 o
   7  11  10     2569.97     2525.19    224.13 o
   8  11  10        0.79        0.24     98.53 o
   9  11  10     3061.58     3464.12    219.31 o
  10  11  10       10.54        2.73    123.80 o
  11  11  10      975.24     1207.28    191.58 o
  12  11  10      450.46      238.35    114.38 o
  13  11  10      127.44      737.82    263.99 o
  14  11  10       53.77       56.92     91.69 o
  15  11  10      933.95     1284.01    286.75 o
  -6  12  10     5691.24     6050.08    468.38 o
  -5  12  10        5.83      -73.03     66.16 o
  -4  12  10     1512.43     1459.52    167.75 o
  -3  12  10      133.91      126.59    137.20 o
  -2  12  10     6524.24     6880.32    325.53 o
  -1  12  10      759.28      611.09     97.18 o
   0  12  10     2129.84     2109.39    180.52 o
   1  12  10       16.63      -72.40     81.26 o
   2  12  10     6441.15     5403.44    462.33 o
   3  12  10      886.64     1231.73    160.19 o
   4  12  10      434.69      186.46     90.67 o
   5  12  10       68.43      123.38    112.98 o
   6  12  10     5210.36     5148.80    566.22 o
 -35   1  11     9180.35     8626.89    952.43 o
 -34   1  11     4674.17     4607.52    368.19 o
 -33   1  11      692.00      739.64    207.10 o
 -32   1  11     1010.15      910.33    207.10 o
 -31   1  11     5318.59     6049.15    393.29 o
 -30   1  11    11675.99    12801.94    607.48 o
 -29   1  11        7.23      -69.46     77.68 o
 -28   1  11      101.37      277.29     83.86 o
 -27   1  11     1358.31     1451.55    144.80 o
 -26   1  11    22142.27    22636.37    657.63 o
 -25   1  11      324.61      282.64     84.03 o
 -24   1  11      811.66      938.55     92.60 o
 -23   1  11     3972.60     3741.04    137.84 o
 -22   1  11    10511.72    10780.57    317.64 o
 -21   1  11     1118.95     1234.07     74.89 o
 -20   1  11      162.67      158.16     41.37 o
 -19   1  11    11016.85    10988.97    301.98 o
 -18   1  11    12148.36    12462.07    409.35 o
 -17   1  11     3525.17     3367.49    134.47 o
 -16   1  11       25.35       72.72     38.75 o
 -15   1  11    19034.28    17250.33    431.30 o
 -14   1  11    11419.70    11956.74    310.04 o
 -13   1  11      209.32      163.01     36.03 o
 -12   1  11    10690.56    11521.10    405.51 o
 -11   1  11    11865.38    11694.04    372.34 o
 -10   1  11    21020.16    22034.16    663.37 o
  -9   1  11     1201.21     1273.66     78.64 o
  -8   1  11     2509.99     2303.05    134.28 o
  -7   1  11    12682.89    11993.73    382.18 o
  -6   1  11     9442.72     9684.88    317.31 o
  -5   1  11    20058.62    20122.33    691.67 o
  -4   1  11     3006.37     2992.95    138.93 o
  -3   1  11    14820.26    15237.70    424.58 o
  -2   1  11    10679.93    10107.85    290.04 o
  -1   1  11    15425.69    15420.31    416.74 o
   0   1  11    24747.99    26472.57    761.27 o
   1   1  11     5298.02     5588.54    199.50 o
   2   1  11      991.77     1287.24     77.78 o
   3   1  11     2940.59     2524.16    111.17 o
   4   1  11    24675.83    24406.15    652.46 o
   5   1  11       21.28       72.72     61.60 o
   6   1  11     2568.24     2623.24    132.21 o
   7   1  11     3785.14     3574.73    117.21 o
   8   1  11    50124.04    48327.39   1293.51 o
   9   1  11     3822.01     3875.62    243.75 o
  10   1  11      149.28      362.73     46.20 o
  11   1  11     2559.03     2145.05     99.45 o
  12   1  11    17175.87    17659.27    489.65 o
  13   1  11      560.19      641.14     58.12 o
  14   1  11      487.60      485.74     42.22 o
  15   1  11     6113.26     5950.19    384.32 o
  16   1  11    16425.55    16722.11    510.39 o
  17   1  11     2912.49     3036.84    142.82 o
  18   1  11     1912.49     2134.82    131.49 o
  19   1  11     2932.29     2963.36    132.41 o
  20   1  11     6083.25     5671.87    217.22 o
  21   1  11     5534.14     5278.01    262.17 o
  22   1  11      962.88      753.46    115.93 o
  23   1  11      266.55      183.79     90.48 o
  24   1  11     4611.73     4746.09    214.70 o
  25   1  11       11.04      133.04     79.60 o
  26   1  11      913.06      889.06    103.44 o
  27   1  11      637.86      507.80     81.98 o
  28   1  11     3596.90     3729.31    240.91 o
  29   1  11      639.91      807.44    100.83 o
  30   1  11      314.39      396.22     71.68 o
  31   1  11     2377.28     2933.36    163.36 o
  32   1  11      914.07     1126.31    147.40 o
  33   1  11      253.37      208.82     80.94 o
  34   1  11      303.56      326.65     83.55 o
 -34   2  11       81.01      -56.65    167.73 o
 -33   2  11      795.16      813.55    157.50 o
 -32   2  11     1045.76     1163.82    171.58 o
 -31   2  11      612.19      678.34    135.20 o
 -30   2  11      841.15      968.63    118.43 o
 -29   2  11     1028.29     1055.53    106.11 o
 -28   2  11     2282.54     2822.40    157.50 o
 -27   2  11     2760.78     2355.27    155.46 o
 -26   2  11     6837.35     6889.71    287.02 o
 -25   2  11     1904.91     2106.95    121.87 o
 -24   2  11     3668.13     3853.01    207.93 o
 -23   2  11      831.44      744.56     98.41 o
 -22   2  11     9971.01    10782.03    313.36 o
 -21   2  11       89.00      123.61     50.62 o
 -20   2  11     3218.51     3459.27    132.35 o
 -19   2  11     7816.74     7925.04    261.66 o
 -18   2  11    20007.92    19579.23    603.25 o
 -17   2  11      569.37      556.19     60.24 o
 -16   2  11      990.34     1030.34     66.09 o
 -15   2  11       12.32       72.36     32.45 o
 -14   2  11     9696.61    10278.70    302.26 o
 -13   2  11     7422.64     7036.32    212.19 o
 -12   2  11    11706.54    11501.41    326.55 o
 -11   2  11       79.13       76.26     19.37 o
 -10   2  11     4058.26     4377.67    134.27 o
  -9   2  11    11263.20    11591.58    342.40 o
  -8   2  11       37.26       71.78     14.35 o
  -7   2  11     7936.72     8384.13    240.27 o
  -6   2  11     6471.33     6725.04    216.86 o
  -5   2  11     6768.02     6543.11    186.78 o
  -4   2  11     4961.82     5191.89    162.80 o
  -3   2  11      403.76       60.92     45.48 o
  -2   2  11       27.02        5.34     42.34 o
  -1   2  11     4049.40     4061.91    170.14 o
   0   2  11        4.64       33.07     34.15 o
   1   2  11     3786.60     3301.85    104.31 o
   2   2  11     7879.14     8480.79    257.04 o
   3   2  11     3893.03     4086.16    153.36 o
   4   2  11      182.65      173.09     47.70 o
   5   2  11     3316.56     3324.30    112.93 o
   6   2  11      536.80      664.19     47.14 o
   7   2  11     2647.25     2507.62    112.43 o
   8   2  11     2370.51     2550.56    119.44 o
   9   2  11     4864.77     4763.88    173.22 o
  10   2  11      461.06      528.18     52.59 o
  11   2  11    10795.17    11245.26    332.77 o
  12   2  11     7348.26     8098.82    291.74 o
  13   2  11     3541.22     3613.03    183.62 o
  14   2  11       11.14      -17.45     50.10 o
  15   2  11     5476.19     5062.39    208.02 o
  16   2  11     3887.95     3684.01    155.96 o
  17   2  11      118.62      140.53     72.73 o
  18   2  11        7.27       35.61     49.16 o
  19   2  11     4106.35     3834.25    167.59 o
  20   2  11     9094.70     8707.35    374.43 o
  21   2  11      842.70      880.52     96.24 o
  22   2  11     3198.57     3079.99    208.91 o
  23   2  11     2366.60     2175.74    133.58 o
  24   2  11     1881.95     1494.50    131.77 o
  25   2  11     4018.57     4788.33    215.12 o
  26   2  11       13.25       40.26     75.45 o
  27   2  11      314.87      633.24    133.72 o
  28   2  11     1795.97     1839.03    162.00 o
  29   2  11     3957.06     5206.92    279.53 o
  30   2  11      591.65      291.30    101.50 o
  31   2  11       23.04      210.60     75.74 o
  32   2  11      160.69      168.64     83.32 o
  33   2  11      958.07     1264.02    201.89 o
  34   2  11        1.01      181.91    106.88 o
 -34   3  11      317.70      443.37    130.63 o
 -33   3  11    12171.77    11280.21    619.50 o
 -32   3  11     3155.31     4400.45    446.97 o
 -31   3  11      611.01      468.53    119.02 o
 -30   3  11     4331.16     4851.74    276.31 o
 -29   3  11     5383.75     4873.94    488.85 o
 -28   3  11     8138.73     7094.56    336.38 o
 -27   3  11      789.71      778.31    100.13 o
 -26   3  11     3737.45     4066.84    207.79 o
 -25   3  11     2909.23     3085.50    174.38 o
 -24   3  11     4852.25     4606.30    203.05 o
 -23   3  11     6224.91     7169.69    361.47 o
 -22   3  11     2786.53     2908.69    181.77 o
 -21   3  11     4043.05     3981.94    167.04 o
 -20   3  11     3977.41     3486.01    164.09 o
 -19   3  11     8559.77     8427.55    280.92 o
 -18   3  11     3477.86     3192.39    174.32 o
 -17   3  11     4620.32     4842.37    187.45 o
 -16   3  11     5207.56     5236.65    223.18 o
 -15   3  11     5838.09     5651.39    242.72 o
 -14   3  11     1110.20     1140.70     80.33 o
 -13   3  11    10097.49    11020.25    374.01 o
 -12   3  11    27738.29    28338.46    833.30 o
 -11   3  11      705.70      682.59     76.67 o
 -10   3  11      314.76      111.15     47.51 o
  -9   3  11      653.07      747.35     85.97 o
  -8   3  11    15080.46    15290.32    519.34 o
  -7   3  11     4446.58     4924.80    168.33 o
  -6   3  11     3063.38     3417.36    199.76 o
  -5   3  11     3736.60     3796.19    130.06 o
  -4   3  11     3328.19     3307.07    109.01 o
  -3   3  11     6414.94     5835.64    185.62 o
  -2   3  11    14005.79    14728.64    455.84 o
  -1   3  11      730.91      661.23     60.55 o
   0   3  11     2011.05     1932.13     92.76 o
   1   3  11    24722.80    24517.85    699.14 o
   2   3  11     6456.00     6350.97    233.13 o
   3   3  11      818.31      563.17     65.43 o
   4   3  11     6313.74     6491.83    260.88 o
   5   3  11    19274.12    19094.05    618.67 o
   6   3  11     2146.20     1974.07    110.38 o
   7   3  11        5.53      -14.32     26.64 o
   8   3  11     1808.12     1937.76    104.76 o
   9   3  11    25577.05    26476.88    763.87 o
  10   3  11     3616.72     3917.41    201.30 o
  11   3  11     6714.47     6454.13    257.05 o
  12   3  11     1522.03     1589.51     80.60 o
  13   3  11    15083.41    14558.39    444.62 o
  14   3  11     1199.77     1305.27     91.06 o
  15   3  11    22624.42    22982.85    691.88 o
  16   3  11      554.03      438.06     55.25 o
  17   3  11    25276.22    27146.54    757.91 o
  18   3  11     4135.29     3933.41    166.67 o
  19   3  11     3290.01     3684.51    152.80 o
  20   3  11      648.86      672.33     74.56 o
  21   3  11     3924.73     3480.98    156.42 o
  22   3  11     3871.87     4144.66    222.86 o
  23   3  11     4273.20     4236.00    211.46 o
  24   3  11     2663.96     2539.25    151.67 o
  25   3  11     1517.31     1314.85    105.26 o
  26   3  11     2882.75     3415.30    181.74 o
  27   3  11     3439.45     4435.91    427.87 o
  28   3  11       99.09       28.68    123.35 o
  29   3  11       30.80     -169.32    127.90 o
  30   3  11      500.33      817.86    156.80 o
  31   3  11     6259.22     6022.49    483.26 o
  32   3  11      531.45      720.17    122.67 o
  33   3  11        9.68      306.78    132.60 o
 -33   4  11     1462.83     1789.00    348.88 o
 -32   4  11      586.89      473.79    181.84 o
 -31   4  11      763.69      822.12    145.79 o
 -30   4  11     4529.41     4040.11    232.89 o
 -29   4  11     2705.22     3304.86    231.92 o
 -28   4  11     1581.24     1651.10    141.66 o
 -27   4  11      967.69     1129.23    121.58 o
 -26   4  11     2429.34     2962.60    196.94 o
 -25   4  11     4506.75     4226.68    314.23 o
 -24   4  11     3966.13     4644.24    270.70 o
 -23   4  11     2138.81     2055.48    155.01 o
 -22   4  11     7919.94     7411.81    314.44 o
 -21   4  11     3590.88     3531.88    214.42 o
 -20   4  11     3747.90     3797.73    294.57 o
[truncated: 281,803 more chars]
